# Supplementary material for: The C-Type Lectin Domain Gene Family in Aedes aegypti and Their Role in Arbovirus Infection
Source: Viruses. 2018 Jul 12;10(7):367. doi: 10.3390/v10070367 (PMC6070988; doi:10.3390/v10070367)
Supplement: Supplementary file 1 [file viruses-10-00367-s001.zip]

Archive with 2 entries (1 files):
- viruses-323673-SI/
- viruses-323673-SI/viruses-323673-supplementary.xlsx
