# Supplementary material for: The C-Type Lectin Domain Gene Family in Aedes aegypti and Their Role in Arbovirus Infection
Source: Viruses. 2018 Jul 12;10(7):367. doi: 10.3390/v10070367 (PMC6070988; doi:10.3390/v10070367)
Supplement: Supplementary file 1 [file viruses-10-00367-s001.zip › viruses-323673-SI/viruses-323673-supplementary.xlsx]

## Sheet: Ae. aegypti
									RNAi silencing of CTLD						Expression of CTLD (RT-qPCR)
Gene ID	Genome Location	Len (a.a.)	Cat	Name (VB)	Name (Alt)	Predicted A.A.	prior Gene ID	AaegL5.1 ID	WNV RNA 6 dpi Cheng 2010	DENV RNA 6 dpi Cheng 2010	DENV RNA 6dpi Liu 2014	DENV/YFV RNA 6dpi Xiao 2014	JEV RNA 6dpi Liu 2017	Microbiome	Cheng 2010 (WNV)	Liu 2017 (JEV)
AAEL025802	Chromosome 1: 239858408	114	CTLD-S	-		MKLIVSFLLLYVYLVSCSSPYHIPNVKANWHQAFDHCKYNGMELVSIANHVAYNQLTAQVAQELNCSRICAVWIGANDLANEGTFAWAATGLRVSFANWKSNQPDNKHGDLEED	-	AAEL025802
AAEL025598	Chromosome 2: 57502441	116	CTLD-S			MGSLSILFVMLAVSCCSAQITKFIVSDTKANWFDAAKYCYEHGWMLAAIVGSDEERRVTALAQRNNPTGWLNPRFWVAENDQEEDAEFCPQITLKNYMEGANDCMEDLYFVCESIE	-	AAEL025598
AAEL022823	Chromosome 1: 41098363	147	CTLD-S	-	mosGCTL-11	MEMIVAPSLVILIFTSCVLASDYYMSSTKSNWTEALDQCESHGMQLAVIDSPEKQEAIAQMICSSTVFNERWTDVWIGANDIAEEGQFTWQATGENVTYTNWKLGQPNNYGGKEDCVHVQYTANVDFQWNDDQCSKKKYFICEKYCR	AAEL006456	AAEL022823	n.s.	DOWN	n.s.					UP
AAEL004679	Chromosome 3: 247954509	147	CTLD-S		mosGCTL-8	MRACWEICLIIILGAVVHCTVYHISRTKKNWVGAIEYCKCYGMHLAVVDTAAKQKLIEQAIVGSSIYNKSWTSVWIGANDRAKEGEFVWQPTGQKVKYSNWRIKMPDNYLGNENCVHIFYSPGFRFKWNDWPCTSKTNVACEKAKPC	AAEL004679	-	n.s.	n.s.	n.s.					-
AAEL002524	Chromosome 1: 89010721	150	CTLD-S	CTL24	mosGCTL-7	MQLVHVLVVLLSVVAHAKKFFIPNLKANWHKAHEFCISLDMNMVSVESPKDHDELVQFVRKTDKFSNATRFWLGASDLAEEGVYTWVSSSRLMTFTNWAENEPSSTEAENCVEMIHNTYVNRIWTWNDIDCRGFKAYIVCEERQSIAQFR	AAEL002524	AAEL002524	n.s.	n.s.	n.s.		DOWN			UP
AAEL000535	Chromosome 3: 386240487	150	CTLD-S		mosGCTL-3	MVSPYAVINRPVSSSQTRGTNWIGAVEYCNRMDMRLAVISSEAKNVAVLETIQSARANGWKLSNVWIGANDISMEGKFIWHATGQPVNYTNWALNMPDDLQDEDCVEIAYQEYTQWTWKWNDNTCDFMYNFVCESDFLSRCGNNDSIQEF	AAEL000535	-	n.s.	n.s.	DOWN (4-fold)					UP
AAEL000556	Chromosome 3: 386234951	151	CTLD-S	CTL25	mosGCTL-5	MKLLLLFTLVGLAASQQKCDSINKFCFPNEVATWTGAVEYCLRNGWKLAVVNSEAKQMKIESLAKNLGEFKRGKVELWIGASDQTKEGNFVWIANGKPVEYANWMPGKPDNKDGKEHCVHLWYEKAKNINWGWNDVVCTSKRRFVCERKKN	AAEL000556	AAEL000556	DOWN	n.s.	n.s.					UP
AAEL008681	Chromosome 2: 1610747	152	CTLD-S	CTL12	mosGCTL-13	MQFRTVHRAVIAQFLLAAALVVDSGRLPLNKYIMMDFQVSFFEAWRSCQFYGLQLASVTSTEDNRELSELFNMSNRGNDTFWLAGTDIGREGKWIWITTNKLVVQYSHWGSISPEFHESQNCMAIGSFDNDRTLWDDIPCDEPRKYICQKVS	AAEL008681	AAEL008681			n.s.
AAEL011446	Chromosome 2: 187003841	152	CTLD-S		mosGCTL-21	MNSLIICLLLSLTTVSSDFFIPTLKANWFQANEFCNSIEMKLASVPNKTVHDELVNFMKQSDKFSYKGRYWLGASDLGENGTYTWVANGRMMTFNNWQQNRPNYTDPFNRCLEIAHWPSAGWNWTWDNSNCYDQKFYFVCEKGIKQNCIEEF	AAEL011446	-			n.s.					UP
AAEL011453	Chromosome 2: 186850045	153	CTLD-S	CTL14	mosGCTL-22	MHKALLILLFVSVVSAISEYFIPTLKANWFKAREFCNSVDMSLVSIPNKEEHDKLVEIVRNSDKYSDKRRFWIGGSDLPENGTFSWVSTGRMFTFNRWATGRPNHTDENHNCVEMIYWPSLNWDWNWQNSDCNSEKFYFICKRNNMDCISEFR	AAEL011453	AAEL011453	n.s.	n.s.	DOWN (2-fold)			PROBIOTIC		-
AAEL026955	Chromosome 1: 19163671	154	CTLD-S	-		MKSQIIWLLAGLVVLVVCDSPAQGMRAECDDEQTYIIPHFKSNWYKAMEYCHYLGLKLATVPSIDKQLQIEDSIERTDKGNGTTFWTGGNDLGDNENFHWYSTGTRIVWFNWSMDAYSRNGNCIYLHRKNDDPSTWSWSTERCSQAKYFVCERA	-	AAEL026955
AAEL017484	Chromosome 1: 307296170	154	CTLD-S	-		MEIIALILLSFAYLVSCTNPYYIPNIKANWHQAFDHCKFNGMELVTIANHQEYNQLTAHVAQELNCTQICAVWIGANDLANEGTFTWASTGRRVAFTNWKSNQPDNKNDDLEEDCVEVLHHPEGNFMWQWNDSVCTHEKFFVCEKVNTCIQEFN	AAEL017484	-
AAEL000533	Chromosome 3: 386223289	154	CTLD-S	CTL16	mosGCTL-2	MALSLYLIAVICSLVGFTASQQTCDNDNRFCFPNVVANWIGAAEYCSRNGWRLAVLDSEQKQQQVEELAQRVDAFKTAKVELWIGASDLAREGKFMWHPTGLDVSYSKWIAGMPDNKDGYEHCVHLWYEPSRLINWHWNDVVCASMRRFVCEQA	AAEL000533	AAEL000533			n.s.
AAEL011404	Chromosome 3: 365525965	154	CTLD-S	CTL19	mosGCTL-19	MFGATSISLKIVLIVLFYQLCCTHAQFNFHIASEATNWFEASEYCHRMSMRLAVVNSEAKHNAVVNAAMATGLHHSGYFGVWLGATDLAQTGIFTWRETGKRLEFTRWAPGEPSEYGENCVMMAYWPSQGFHWTWNDAYCSSKYYAICELRYCI	AAEL011404	AAEL011404	n.s.	DOWN	DOWN (2-fold)				UP (1 dpi)	-
AAEL011455	Chromosome 2: 186878016*	154	CTLD-S	CTLMA12	mosGCTL-23	MHFAFQFNNMRVLVLLLFVIQLINGDRRFFIPSLKANWYKAVEFCTTLDKRLASIENQAKSDAIAQYVRESDKFANVSRLWIGASDLAEEGVFTWLHNEQLLTYTLWNENEPNNNDKKEHCVELTYHTGKWFWNDMECAYDTYFICEEIERQCL	AAEL011455	AAEL011455	n.s.	n.s.	DOWN (2-fold)					-
AAEL023353	Chromosome 3: 365480553	155	CTLD-S	-		MLYLSKVFLLLFCVQLGFAAQPKYHFATYTSNWFEAAEYCHRMGMRLAIVDSEQKHEETVAAARETGSYVLGNFGVWLGATDLGRTNNYVWHNTGERVLYSRWRIAEPSGGDEHCMALQYWPMLGFFWTWNDVSCNKKLYAICESDGSAECSEVV	-	AAEL023353
AAEL011407	Chromosome 3: 365503820	156	CTLD-S	CTL20	mosGCTL-19	MFGATSNSLKIVLIVLFYQLCCTHAQFNFHIAPYATNWFEASEYCHRMHWQLAIVDSEEKHNAVVDAAKATGLHSSGYFGVWLGATRLAQTDIFTWHNTGRILEFTRWAPGEPSEYGEECVMIAYWPSQGFYWTWNDAYCLEKYYAICEFRSCILD	AAEL011407	AAEL011407
AAEL011408	Chromosome 3: 365175122	158	CTLD-S	CTL21	mosGCTL-20	MKLVLKSVLLMVLIYKSYCSSTKPKYHIATYAANWFESSEYCHRKGMQLAIIDSEEKQDAAVQAAEAEELHSSGFFGVWLGATDLARTGNFVWHNTGARMRFSRWKPGEPSGGGEHCVVLYYWPKQGFNWTWNDAPCERDYLYAICENAGGTTCIEEF	AAEL011408	AAEL011408	n.s.	n.s.	DOWN (2-fold)					-
AAEL000283	Chromosome 2: 73847275	159	CTLD-S	CTLMA16	mosGCTL-6	MSARCGTIIWMLCLIHLLQSTLAVNKYHFSSYMTNWIQANEYCHQKGMRLAIIDSQAKHERVVREAKATQSHPEEVFGGWLGASDLGQANTYIWHATGDRVVFSKWNPGEPNNPEERCMALHYWPEFGFFWRWNDRRCYLEHTAICERVEPIPCIENFK	AAEL000283	AAEL000283			n.s.				UP (1,8 dpi)	UP
AAEL014384	Chromosome 2: 172348257*	160	CTLD-S	-		MGKFVLICCAVTALFRGSLESGESHPGSSESHEKDDGKRYTLYCPNNKPNFFEAFRLCMDKYQFLATDESVEDSKKLADLLAKNKVQQPVWLSGTDLGQPGSWIWLSVMLPVGGVSSYVRWKDNAPNPSSCMTAELDDNNIKWSTKPCSQTACYVCQSFG	AAEL014384	AAEL014384
AAEL012353	Chromosome 3: 365606138	160	CTLD-S	CTL15	mosGCTL-32	MFGAISNFLKIVLIVLFYQLCCTHAQSKYQIAPYDSNWFEASEYCHRMDMRLAIVDSEEKHNAVVKEAKAAKLHSSGFFGVWLGATDLARSGNFIWHNTGARLRYARWGEGEPSGGREHCVVLYYWPKQRFNWTWNDAPCSTELYAICENYEKAACIQEF	AAEL012353	AAEL012353			DOWN (2-fold)			PROBIOTIC
AAEL011079	Chromosome 2: 278426410	160	CTLD-S	CTLMA10	mosGCTL-17	MALLRFIILPAVFVAAVSAQELFCSAPSKFYIPDYKANWIAAVQHCNRLGMRLAVVDAEWKQTEIVHLVHSFRHFLADATRFDLWIGANDLALEGKFIWHATGLGMQFTNWKKDEPNNLHTKEHCLHMWYQPDRDLNWEWNDENCQNNWYFVCENVEPLP	AAEL011079	AAEL011079			n.s.					DOWN
AAEL000563	Chromosome 3: 388774627*	160	CTLD-S	CTLMA15	mosGCTL-1	MLTKGITLILLLVLVHSSHGDSTPNRKFYIPSIRANWFKANEFCNSLKMRLVAIRSQEDNDAVARYVRTTSKFTDNCSFWIGASDLADEGTFVWVATGEEVTYTNWRENEPNNEGGNEDCIQLAYIPALNYHWSWNDNTCAGQSLYFICESVECDCVQPF	AAEL000563	AAEL000563	DOWN	n.s.	n.s.				UP (1,8 dpi)	UP
AAEL027215	Chromosome 3: 365367172	161	CTLD-S	-		MFGAISNFLKIVLIVIFYQLCCTHAQSKYQIAPYESNWFEASEYCHRMGMRLAIVDSEEKHNAIVKEAKPAAKLHSSGFFGVWLGATDLARSDNFIWHNTGARLRYARWGEGEPSGGDDHCVVLYYWPKQGSSWAWYDAPCCTELYAICENYEKTAGIQEF	-	AAEL027215
AAEL027443	Chromosome 2: 35459134	162	CTLD-S	-		MQRTVLILVASVGVLSMAQQIKCRSPTRFMIPVFKANWFKATEYCFSLGMQLAITNSKADHDQIVEAVKASPIYDANTTIVWLGGSDLGEEGAFYWHSTGIRLAYAHWQPNQPDNWRGQEDCLSLVYSTSLSWLWVANDGNCEGMHYFVCENVDWIHNIGVF	-	AAEL027443
AAEL005641	Chromosome 2: 143168663	162	CTLD-S	CTLGA5	mosGCTL-10	MYKIIFCVFLSAVAICIAQQVKCVAISKYFIPNFTANWFKAFEYCNYLGMRLAIIDTATDQSKLVQMIESTDKFNNVSTEIWIGASDLAQETFFHWHSTGLRVQYTNWMQNQPDNAKGVEHCVEIRHIPAHGWNWKWNDRECTAMRYFVCENLDVGKEVVLF	AAEL005641	AAEL005641	n.s.	n.s.	n.s.					-
AAEL009209	Chromosome 1: 218981672	162	CTLD-S	CTLGA6	mosGCTL-14	MMRFVVRIAAALAIWASIATAQELYCTSPSKFYVSRVVHNWIGAAEYCHLLGMRMAVIDSEAKQNEVVRLVEHSLVFNATRTDLWIGASDLAEEGKFVWLETGMEVSRTYTNWARSQPDNAWTGEHCIHMWYEPSRNFTWEWNDLDCERKLVPVCENIPNVP	AAEL009209	AAEL009209	n.s.	n.s.	n.s.					UP
AAEL005482	Chromosome 3: 59341003	163	CTLD-S	CTL18	mosGCTL-9	MLKGTLLKLFLLGLTGKILKVFCHLPEKYHVVPHSDTWFGAYAYCKTIGMNLATINSTEEQKQIVKTIKDSSVYSPKHDANLMVWIDATRVSKQSKVQWFREAKPLVYSNWGGPEPDDTMDCVHMWNNPSFGLAFVWKIGTCSYKMPFVCETSTSDTDCIQTF	AAEL005482	AAEL005482			n.s.
AAEL000543	Chromosome 3: 388746480*	167	CTLD-S	CTLMA11	mosGCTL-4	MAKTTHGTAVSLIVIWTLLQVRSALSKADKEYEIPSFRANWFKASEFCSSIGMQLVTITSRDENDAVARFVQGSDKFSDVASSFWIGGNDLAEEGTFSWMPNGRLVRYANWSPGEPNNTEDKEHCMQLVYIPRFEQRWTWNDNECRTNHMYFICESKPRDCVEQLKG	AAEL000543	AAEL000543	n.s.	n.s.	n.s.
AAEL014382	Chromosome 2: 172375992	174	CTLD-S	CTLMA14	mosGCTL-24	MMEFLSSLLVLCLIGTLKLTAADPLRNQTVRDILVKNMCLCRCEAVNDGSKNYLIPFDDGTWFEAISYCNGMGMTLAQIRDRYDNQDLEEWLRDNGDEPSERYWIGGNDLAKPGIFRWGLTNKEITYKKWASGEPNAAVMRGETEHCVELRADTMQWNDSVCTKRLKFVCERLN	AAEL011607	AAEL014382	n.s.	DOWN	DOWN (2-fold)			ANTIBIOTIC		UP
AAEL011619	Chromosome 2: 172376761	174	CTLD-S		mosGCTL-29	MKIIISLLCVICFMLVTNLCSPIVDEDDSSSFGSPCLQPPMKFKKRYFVHNYNHLTFLEAWRQCHAIGHRLATITSEEDSQLLQETIVNSTNTKGPWYIGGTDLGNEGHFIWISTNTPVGHKTGYFNFSPGQPDNAGANEHCLEIGRWGGVEWNDVHCHAKSRYICESVSPIWS	AAEL011619, AAEL011610, AAEL014390	-	DOWN/n.s.	DOWN	n.s.			PROBIOTIC		UP
AAEL017265	Chromosome 2: 172406343	174	CTLD-S		mosGCTL-26	MKIIILLLFVICCMLATHFCSPIIEEDDFSSFASPCLQPPTNFKKRYFVHNNIHVTFLEAWRQCQAIGLRLATITSEEDSKLMQETIANSTNTKGPWYIGGTDLGNEGHFVWISTNKPVGHMTGYFNYSPGQPDNAGGSENCLEIGRWGGVVWNDEPCDAKLRYICESVTPNWS	AAEL017265	-			DOWN (2-fold)
AAEL008299	Chromosome 1: 18773771	175	CTLD-S	CTL11	mosGCTL-12	MAPSSILKGIVLVLPSVFACAVSIVTMDKEAMATHECDADTAMVVPNFKANWFKATEYCHYLGRNLVMVGSPEKQAVVAKVIEATDKAGDNSFWIGGSDLAELGNFHWHSMGTRFVWHNWNELSDSPMTGDNRKDDRCVLLGNQNDEGSPDGFKWIVVNCWDEYYFVCERPIYQK	AAEL008299	AAEL008299	n.s.	n.s.	n.s.		-			-
AAEL011609	Chromosome 2: 172334136	191	CTLD-S		mosGCTL-25	MHRTILFFVILYTCQEIGWSEETITDQIDIRDEQVKLYSPVKPSAVNGASIDPNEFQQRGVSYTLRCGSNAGNFWVAFRYCIGQTQQLASDESTQDSKMLAKLLTDNSKMIMGKNVWLGATDAGKRNSWIWLSELRPVGGLTKYTRWKDNEPSSIAGNNMCMVAVLDNDEVKWKAQDCETSNCYVCQKYLT	AAEL011609	-			n.s.
AAEL013853	Chromosome 2: 100166111	217	CTLD-E	CTLGA2		MKRLLVFAALVGLSMAQFPNGRVLEAPNPQLCANRIIHERAPDGKGYFFSWRDPTLQGAEKDWLDARNFCRQRCMDSVSVETSPENEWIKQRIVDGKQKYIWTSGRQCDFKGCDRPDLQPVSVNGWFWTAELQKLAPANVRNQNDWSEQGGIGKPQPDNRELLQGGAPENCLAILNNFYNDGVHWHDVACHHVKPWVCEENDALLKYVKYTNPGLRI	AAEL013853	AAEL013853
AAEL011078	Chromosome 2: 278206505	219	CTLD-E	CTLGA1		MSVLRTLVLLAIGATVVLAQRRLALPDPRSCANRVRHATYRDARGVAHSYFFSWEHNPTRNLEVDWLDARNICRRHCMDAVSMETPQENEFIKQRIARGNVRYIWTSGRKCNFAGCDRPDLQPPNENGWFWSGSGVKIGPTTQRNTGDWSYTGGYGQQQPDNREAAQGNDESCLSILNNFYNDGLKWHDVACHHLKPFVCEDSDELLNFVRSRNPGIRL	AAEL011078	AAEL011078
AAEL011070	Chromosome 2: 277910689	236	CTLD-E	CTLGA3	mosGCTL-16	MKLLVLVLASLIAVCLAEPKPAINEVKSNQPQQKPGRFLSLPVPEKCANRPKEFQYRGHNYFYSAHVPALADKRVDWLDGRNICREYCMDLVSLETQEENNLIFRLIQQNDVPYIWTAGRLCDFKGCENRPDLEPKNVYGWFWSNNREKIPATNKIPNGWGYNPWSKSGHKKIPQPDNAEFDINQTTESCLSVLNNVYNDGIGWHDVACYHEKPVVCEDSEELLNYVAATNPGIRL	AAEL011070	AAEL011070			n.s.
AAEL009338	Chromosome 2: 404712124	320	CTLD-E	CTL10		MHILKCLAIYLIVVQATIVSDQTCSRHRQLAKHRFYALRHCQRSNRTIIGLINVKNVGECAEYARKKRGMAFNFGPKDRNETNLFDALKAQQSAKSNRSSVPPKGTDTITTDPEEFFNCQVLECPEYRNLSTIVNDTRFDYYSLYTREPPSENATCLPSVGMFVMDDRKLNYSLAFNECRSMGGSLAHVASEARTNQITKMLIKEMSKRNITTSNKTMDGAYVGLNETIRGAFFTSGNEPLECFLYRAWAPGNPSKTRQPGCVAITPNSSWIVQNCNKPLRFICELHTTGPPRYKPSLKRKCFLKRPNNRLAPGRYGSTT	AAEL009338	AAEL009338
AAEL011612	Chromosome 2: 172438782	351	CTLD-E	CTLMA6	mosGCTL-27	MVRLLVLLLCISITTTQKPGSFSFKEKGFKNNHNYDVDPQVLEIQRQNLITQKILQRYLERRLHPERKPQIHVPSVDEILPKSPPPGSVRDVRQQNTTLSGNPLLRSTASGSRYSLFNDYNSKQYDSLDGDEESIQQQQRQQGLIGEDYDDSEGDLEQYEDLGGSLDNDHIDIESLQSGESEHVDSFYRDKSYRQRASQLSDCPNCVEDSSVPTRWTMPLLKLGEKRYYLSIFFKANWFKALQYCRYHGMQLASIQSQEENDRLEKYVKDYGLAAEHFWTSGTDLAEEGSFFWISNGRPLSFTNWNAGEPNNFRYENGEEEHCLELWNRDGKGLKWNDTPCSFETYFICEV	AAEL011612	AAEL011612	n.s.	n.s.	n.s.					UP
AAEL018207	Chromosome 3: 96345629	394	CTLD-E	CTL8	mosGCTL-15	MKSIILCVSFMLACVAGQRITTIQLDGVQYFVSRMNPYSPELNYFLAYQYCRSLGLQLASFETKEKVESMTQYLTNAGYSKYNFWTSGNRLGTGMFLWMSTGLPFNATFDYFEKSSDATTGLDPLDHNSNTSPQRTARDSSSGIERGCVHLKAPSLRWEPEDCLAVKDFICEQTRCYYYNYGSIPVSSAQGRPITTSSTTSSGSPVSFTTVERIPTTPIPVTFSSTTLAPRLEETSPLAALLNVNPIPASPEADSSLESHSEEEALLDEEEEEHDDEEHEIEDEDESEGRSQQDDDSEGQDEHQQLHEEEESVPEEHDIPVEQKLKQITREIEEMTHSDRDVDNGRQSFLSLSDLIKNIRPAEKVIPQIDSSYSNTMRVLGESITHGESRAVKV	AAEL010992	AAEL018207			DOWN (2-fold)
AAEL018265	Chromosome 3: 26637566	404	CTLD-E	CTL9		MRAREGDSEGVVVRKMRLNCWLRWFAVGIVTLQLLVASVGGIYVVEKGGRKSFVKLSPAQWTEPDPDGMWSSLLEDYTLGLNTSQRQSRVIQATPVGISQTHQYIPASSFYINKRIGEAVEMGNPAGKVIGPSGYAENQLTPPSAQSTFTPMRQSFGGASPTELLSSPREVSETDLYLLGAIEKLVYRVDYMENRLRRAEQIIYYLMAGNNQKLESCPDNFTRVQDICYHFGVDRGLNWKSASTLCKSYGGHLAEFETSTEFQDVVAFILNNQQNRGKEFWLGGLNPGLLWIWTQSAKPVNPNTNLTSMSAGAKAGTSSTSTTTVQPETNRDGNKIVNKPPKQKEPTLEITGTGRCLKLTYNGALYTYGYSGHDCSNRYNYICELKNKSLDNEIKRLAK…	AAEL013748, AAEL013754	AAEL018265
AAEL019633	Chromosome 2: 172394614	429	CTLD-SP	CLSP2	mosGCTL-28, mosGCTL-33	MNASLAFCTALIGLLILNDANIWCFQCGIRQYKTRSLITNAYNVQPGDYPWHTAIYQVVPIRQYICGGTLVGQSVIITSAHCVTVQGQSEARDIDELVIKVGKHLLNVKSEFELERELSSIIVHSEFSSDKHDNDIALMITKEPLEYGKFVQPACLPTFSLTRDNAVGNIVGWGFTNKKSISNVLKAANAPIVSRALCVKSNPSVFSSTLTNEMFCAGYRNGTNACNGDSGGGFFRFVEGNWYLVGITSFTAAKQQNENLCSSTDYTAFIDVVKYKRWIEENSVSSFGSPCLHQPTIFMKQYSVHNNIHVTFMEAWRLCQAIGQRLATITSEEDSRLVEEAIAKSTNTNGPWYIGGTDWGNEGHFVWISTNTPVGHETGYINFSSGQPDNYRENEHCLE…	AAEL011616, AAEL014385	AAEL019633			n.s.			PROBIOTIC		UP
AAEL011622	Chromosome 2: 172417452	431	CTLD-SP	CLSP1	mosGCTL-31	MNASLAFCTALIALLLLNDANVWCFQCGIRQDKTRSLITNAYDVQPGDYPWHTAIYQVVPVRQYICGGTLVGQSVVITSAHCVTVPGLGIARDIDELVIKVGKHLLNVKSEFEHERELSSIIVHSGFSSDKHDNDIALMITKEPVQYGKFVQPACLPTFSLTSDRAVGNIVGWGFTKKKAISNVLKAANAPIVSRATCVNSNPPVFSSTITNEMFCAGYRNGTNACNGDSGGGFFRNVKGNWYLVGITSFTAAKQQDENLCSSTDYTAYIDVVKYKRWIKENSVSSFGSPCIETWPPAKSKKQYFVHNNKQITFFEAWRQCLAVGQRLATITSEEDSLLIEQTIAKSSNSKGPWFIGGTDLGNEGHFVWISTNEPIGYKTGYLNYSPGQPDNGRGIENC…	AAEL011622	AAEL011622			n.s.			PROBIOTIC
AAEL011621	Chromosome 2: 172427232	450	CTLD-SP	CTLMA13	mosGCTL-30	MASGVNSLLNSSSCVIVLGFLVLINLAPTETSVNDASCGKRKINLQQLVTHGYTTNPGEFPWHAALYMKSGFQKSYICGGTLVNELSIVTATHCVVDSSSGHVVSPESLYVQLGKFKLNLYADTVQEHAVLQVITHAEFQPTTSKYDVAVLKLATQAKFTAYVQPICVFPQPMISFNDGSEKGIVVGWGYTEYDAVADALQATSVPLISYTKCLESNPDLFDRTIYDGMFCAGYTNGTNVCNGDSGGGLYITRNGVWYLIGIVSFTAAREEQSNLCSTHDYTGFTKVSAFEEFIVKSCGLDVPPRVDVTDHPGGKRQKYIYASNFEPHEKMNWFQAGDYCRSLGKHLVEIKSAQDNAKVQDIVRLGGMEIDVNGGSKNKQYWIGANDLAMNRVFRWQFS…	AAEL011621	AAEL011621			n.s.			PROBIOTIC
AAEL022136	Chromosome 2: 192362854	489	CTLD-E	CTL6		MMSSRTIAMAAACLLTVLFAVTSTQAQHDSEQQQQQQLEQYDSNTSPQHNNGEHISGHRFKRMYAMCPPEFSRIGNECYYISRDKQNYLDAHFECKVRNSKLAEPMKYDDKSLRKYLLKLKEKNYIWIGGNYNWKANKWQWGYSGKDIGYQSFSQMIPGSSQDLRFHCAVLNPDLKYRWSAKLCTEKLNFICQHKMPLVSSLSRAKVYTRWNETFPNELANEVEVVVADQPRIGNLKDRDYYRTQDSPKLNLTRLNRNWKKINRTHRIKSFRNRNRAQARNEYISNDIIRRPVVEYASDNSYNSINGNGNGNGNGYRNGNGAFNRGFNVDIHRQKPHKDRMSNEVNGEFRHHRHRRPSTEATPTTITTTTTTTTTTSAPETLPTEALQVVTENHRPPKA…	AAEL003119, AAEL005547	AAEL022136
AAEL006825	Chromosome 1: 52160662	736	CTLD-E	-		MMMLMEVMSRMKHLAALWGLLLVLLVGTGVESRAVNISNTWTLPEDGFPVFYRYFRDKISWFEADAVCQFHHANLVTVDNGVQFDAARAFLKELDVTNPVWIGLMRPENSARFIWTNAKTLDSSSGYWAESLPAMETPLCAVVDPVRDFRWHALRCGGPETAAFLCELPVPTWATDCTVTSMPSLTVQYMSDSGAVQLARDCGEQGTRHMSCQSKLERDTILQQLQCSDQETDPAQVATENNQLPEVEAAAPQQPVRTPPPQILEHDILTVVSNNDEDNNIDVNPNQIEDTVKNVINKFNLADLMQNDQSLHSGEMDGHYDGQDKEGKKIGGKKYSPLFEKKEKYGNKGERKADEEEEMMMGDQPDETETQPIDIVQQAVKPTEGESDESSTSGVIGSS…	AAEL006825	AAEL006825
AAEL014357	Chromosome 1: 65875806	1052	CTLD-X	-		MTRRKHLYQLLLVLLGVMARAQDVSEEEPTASPQVASLVVNGGSISTNNAGGPGGSCSFPGAPAHSTVQFTDDALPNGAVASYSCERGFELLGPARRVCDNGQWVPEGIPFCVLNVAAGKAPMQISTDAAGIPQKAIDGSTSAFFSPETCSLTKPERVPWWYVNLLEPYMVQLVRLDFGKSCCGNGKPATIVVRVGNNRPDLGTNPICNRFTGSLEEGQPLFLPCNPPMPGAFVSVHLETSGPSQLSICEAFVYTDQALPIERCPAFRDMPPGASASYNGKCYIFYSRQPATLRDALAFCRSRGGTLINESNPALQGFISWELWRRHRSDTSSQYWMGAVRDTQDRNSWKWIGGDDVSVSFWNLPGGDEDCARYDGSKGWLWSDTNCNTQLNFICQHQP…	AAEL014356	AAEL014357				YFV UP
AAEL021200	Chromosome 1: 65335582	1210	CTLD-X	-		MMRDHHLELLERRRRRRHHLKDDDGGGGGKGEGGSAAKQRQRQDRRRCWNLSNNVLATAVVVAAATIVSNWAGVNCQVCGPPAIPPNARVQTQPADGGGPGFRSAKYECDSGYELFGQETIRCDPVKGWDRELPFCGTNVAYRKPVNQSSATRSGPAGFANDGKPGNQNPDGQECSETQKEASPWWRVDLLTPEAVRVVRITTRGCCGHQPLQDLEIRVGNSSSDLQRNPLCAWYPGTMDEGTTKSFTCARPLIGQYVTVQLVGVESSLSLCEVEVFSNDEFSPDRCAAPNLNADTILTTFAKTCYEFHITRGESFDKARQVCRKHGGDLIHDIRGATTDYIISELERRKADLRTQLVWIGAQKEPGITSRTWKWVNGDTVLKPTWGKDQPNNYNGEQN…	AAEL008929	AAEL021200				DENV UP
AAEL006958	Chromosome 1: 157379782	1308	CTLD-X	-		MDVQRMMLPAVYFLLLVGSLIGTVVGQNVKYNPNAGQNYGQNQPLQQFQPFGGGTGSDDSFYGSANRYKQIEKFGTFQAPEESYCPEHWSVYRSSCIRIYKSPRKDYINAQKICQAYQGDLISVDNIEKHSFILKLLDVDSNRNNRFYISARQASPNNWINADKTQLVTIEDAFTFEAADDESYDAIFNKKALEKYDSRRNFISGYNENRNNLVYSFNAGGEKWQFLPVNPEDLNLFICESQQLYSADNINLLADDQRQYDYGVDITDINKIPRGPYFIKQPRETTYDTGKAKITKDVMLSCLAGGFPTPTYSWFKEIYTNDNITVVKLDPLRNTRYTTSGGNLIIHDPQQIQDQGTYHCVAENIFGRIISESVELNFGYILEFNLQRSSETGEMNWGK…	AAEL006958	AAEL006958
AAEL023473/AAEL019448	Chromosome 1:75773843	2735	CTLD-X		mosGCTL-18	MFEDRMMMNWSVPVGDVGLFGRRSSGSSSSSSTRDSSQDDKGQRNRTVYFRILYRSMTSHIVNELIYTMVLLKECNLLLKETSGSLDSGKLPAEYDDCRIGFPSRLEDLEQQQQQLPPGLVVQLTRLNIPCRADGGYLKFSDSISGGSADGLMSGSGDALKSIDRDHVVNGERRLDTQPGLLCGKLEELPKHERTFYFQRHRNTSLVVHNRAVFSFNYRLVDYCYNVTLSDRNGSVLLRPLRGLDCRFKIHLPYGNRVRLRLVVNADGDSVSSSVVDREQVDLSLSQGVVFMPQCFGGLRVEVFELPQNRWVQCVDSYSRAAEYTLLSSDNSIVIQVSKNSLLAALEAEADANNSSSSSSSSRKSVPSLLIEYSSHPIENVVSQCAFGWIASNQFCIAP…	AAEL011402/AAEL011403	AAEL023473/AAEL019448			n.s.					UP
AAEL001914	Chromosome 2: 391036917	3132	CTLD-X			MMNRKCIESDINFDSKRPSMARRSVGMRICWKNRWKPKWLAIVFLVFSNVMVTVTRCQEFGESAFNHPDRDFEHVAVENREIITNHIPTSENGGGGGAGSDDESRYKYDSVAGSEGEVHYTEISGDVVLGEKHLRASDSPYSLRTDLEVERKARLIIEPGVTIYVAPMVGITVRGSLVALGTSENKITFTSLPNSGYKDIESDPREVGARLVDGPNPLAGRLQLLNQGKWRSVCSNSKNWTIADYETTCRQMGYKGGRFWNWMDRLQNYEPRLLYEDPKCGGTEASLFDCSWETRQVGSGVCDYHSDIGVQCLPLFDQVTPHWRGIRFEYAESKEKLAHNHILYDFISLSELRNVDIIRAGTGRGGTAGSAIAVLGIPPVLDHVLVDHSSFTGINVTKH…	AAEL001914	AAEL001914
AAEL008069	Chromosome 2: 230912634	3586	CTLD-X	-		MAKHVICRIIWLASVFITVLAEDPFSCSIGWELRGLNCYKYFSVKHSWEKSAELCKRYGAELATIESFEENEATREIALFGESRGRTANMYWLGLASLDDLRTNTLESTAGGLVSQYSGFWALNQPDPAAGECVAASNVNDMQTWQLETCENLLPFMCERPACPQNSVRCSNGACINQAFKCDGNDDCGDGSDELDCPNACHFHMQSGGDVIESPSFPQKYPALSGCKWTLEGPQGTNIILQFQEFDTEKNFDIVQILVGGRTEDKAVSLATISGKNDLTSKPFITASNFMIIKFTSDGSVERKGFRATWKTEPQTCGGVLQATTQGQMLTSPGYPKTYPGGLECLYIIKAQNGRVISLEVEDLNLNEDRDFILVRDGDNAHSKPITRLTGTSLSDRNR…	AAEL008069	AAEL008069				DENV UP

## Sheet: Ae. aegypti CDD
#Batch CD-search tool		NIH/NLM/NCBI
#cdsid		QM3-qcdsearch-2FA990C57AC9F5B0-205078ACC5D88815
#datatype		hitsConcise Results
#status		0
#Start time		2018-05-23T21:46:26	Run time	0:00:01:24
#status		success
Query		Hit type	PSSM-ID	From	To	E-Value	Bitscore	Accession	Short name	Incomplete	Superfamily
Q#1 -	AAEL000283	specific	153057	27	148	1.25926e-21	83.8233	cd00037	CLECT	-	cl02432	AAEL000283	7	153
Q#2 -	AAEL000533	specific	153057	38	153	3.85257e-20	79.9713	cd00037	CLECT	-	cl02432	AAEL000533	18	154
Q#3 -	AAEL000543	specific	153057	32	155	8.05438e-28	100.002	cd00037	CLECT	-	cl02432	AAEL000543	12	160
Q#4 -	AAEL000556	specific	153057	27	148	4.46369e-25	92.2977	cd00037	CLECT	-	cl02432	AAEL000556	7	151
Q#5 -	AAEL000563	specific	153057	28	150	5.95184e-25	92.2977	cd00037	CLECT	-	cl02432	AAEL000563	8	155
Q#6 -	AAEL001914	specific	214555	1090	1198	1.19048e-31	120.139	smart00202	SR	-	cl02509
Q#6 -	AAEL001914	specific	214555	210	313	1.63565e-25	102.805	smart00202	SR	-	cl02509
Q#6 -	AAEL001914	specific	214555	1935	2044	1.7753e-13	68.5226	smart00202	SR	-	cl02509
Q#6 -	AAEL001914	specific	214480	2611	2706	1.31711e-08	55.2986	smart00034	CLECT	-	cl02432	AAEL001914	2591	2711
Q#6 -	AAEL001914	specific	315812	589	735	9.263e-06	48.1809	pfam13229	Beta_helix	-	cl26242
Q#6 -	AAEL001914	superfamily	294042	501	574	0.00206327	40.0883	cl00049	CUB superfamily	N	-
Q#7 -	AAEL002524	specific	153057	20	141	2.56718e-25	93.0681	cd00037	CLECT	-	cl02432	AAEL002524	0	146
Q#8 -	AAEL005482	specific	153057	29	151	2.43448e-21	83.4381	cd00037	CLECT	-	cl02432	AAEL005482	9	156
Q#9 -	AAEL005641	specific	153057	29	151	2.73014e-22	85.7493	cd00037	CLECT	-	cl02432	AAEL005641	9	156
Q#10 -	AAEL006825	specific	153057	52	167	1.03852e-17	79.2009	cd00037	CLECT	-	cl02432	AAEL006825	32	172
Q#11 -	AAEL006958	superfamily	325142	380	472	1.12115e-39	141.924	cl11960	Ig superfamily	-	-
Q#11 -	AAEL006958	superfamily	325142	689	760	3.33313e-18	79.8002	cl11960	Ig superfamily	-	-
Q#11 -	AAEL006958	superfamily	325142	275	378	1.18672e-16	76.1257	cl11960	Ig superfamily	-	-
Q#11 -	AAEL006958	specific	238020	863	960	5.68062e-15	71.3735	cd00063	FN3	-	cl21522
Q#11 -	AAEL006958	superfamily	325142	503	572	9.54871e-14	67.0702	cl11960	Ig superfamily	-	-
Q#11 -	AAEL006958	specific	214480	85	240	3.17848e-13	67.6249	smart00034	CLECT	-	cl02432	AAEL006958	65	245
Q#11 -	AAEL006958	specific	238020	1178	1267	3.3774e-11	60.5879	cd00063	FN3	-	cl21522
Q#11 -	AAEL006958	specific	238020	972	1066	4.84408e-11	60.2027	cd00063	FN3	-	cl21522
Q#11 -	AAEL006958	specific	306538	1075	1163	4.91088e-11	59.7361	pfam00041	fn3	-	cl21522
Q#11 -	AAEL006958	superfamily	325142	780	863	1.20756e-10	58.7184	cl11960	Ig superfamily	-	-
Q#11 -	AAEL006958	superfamily	325142	581	667	3.88194e-10	57.2248	cl11960	Ig superfamily	-	-
Q#12 -	AAEL008069	specific	238001	317	428	1.1756e-27	109.424	cd00041	CUB	-	cl00049
Q#12 -	AAEL008069	specific	238001	202	310	1.62217e-20	89.0086	cd00041	CUB	-	cl00049
Q#12 -	AAEL008069	specific	214480	27	159	1.45758e-17	81.1069	smart00034	CLECT	-	cl02432	AAEL008069	7	164
Q#12 -	AAEL008069	superfamily	330301	1295	1435	1.92285e-16	78.5481	cl25480	FA58C superfamily	-	-
Q#12 -	AAEL008069	specific	238001	431	542	2.4599e-16	77.0674	cd00041	CUB	-	cl00049
Q#12 -	AAEL008069	superfamily	330301	825	968	8.60286e-15	73.9257	cl25480	FA58C superfamily	-	-
Q#12 -	AAEL008069	specific	311571	1854	1901	2.71925e-14	69.2897	pfam07699	Ephrin_rec_like	-	cl06646
Q#12 -	AAEL008069	superfamily	322368	2793	2871	1.83819e-13	67.7967	cl03620	DUF5011 superfamily	-	-
Q#12 -	AAEL008069	specific	311571	1965	2012	6.06321e-13	65.4377	pfam07699	Ephrin_rec_like	-	cl06646
Q#12 -	AAEL008069	specific	153056	1043	1099	3.79947e-12	63.2508	cd00033	CCP	-	cl27761
Q#12 -	AAEL008069	specific	311571	3310	3357	1.67957e-11	61.2005	pfam07699	Ephrin_rec_like	-	cl06646
Q#12 -	AAEL008069	specific	311571	3144	3195	3.20139e-11	60.4301	pfam07699	Ephrin_rec_like	-	cl06646
Q#12 -	AAEL008069	specific	311571	1908	1958	5.53438e-11	59.6597	pfam07699	Ephrin_rec_like	-	cl06646
Q#12 -	AAEL008069	superfamily	332582	560	725	7.98555e-11	65.4446	cl27761	CCP superfamily	N	-
Q#12 -	AAEL008069	specific	311571	3202	3249	1.00476e-10	58.8893	pfam07699	Ephrin_rec_like	-	cl06646
Q#12 -	AAEL008069	specific	238060	163	197	4.42098e-10	56.8314	cd00112	LDLa	-	cl00104
Q#12 -	AAEL008069	specific	238011	2051	2087	3.80246e-09	54.1798	cd00054	EGF_CA	-	cl21504
Q#12 -	AAEL008069	specific	238011	2245	2281	6.08168e-09	53.7946	cd00054	EGF_CA	-	cl21504
Q#12 -	AAEL008069	specific	311571	3263	3302	7.08312e-09	53.8817	pfam07699	Ephrin_rec_like	-	cl06646
Q#12 -	AAEL008069	specific	238011	2361	2397	1.85585e-08	52.2538	cd00054	EGF_CA	-	cl21504
Q#12 -	AAEL008069	specific	238011	2284	2319	3.21082e-08	51.4834	cd00054	EGF_CA	-	cl21504
Q#12 -	AAEL008069	superfamily	328935	2579	2735	5.16364e-08	54.697	cl22861	LamG superfamily	-	-
Q#12 -	AAEL008069	superfamily	322368	1540	1623	1.34378e-07	51.2331	cl03620	DUF5011 superfamily	-	-
Q#12 -	AAEL008069	superfamily	322368	1455	1539	4.05642e-07	50.0775	cl03620	DUF5011 superfamily	-	-
Q#12 -	AAEL008069	specific	238011	2170	2206	4.26151e-07	48.4018	cd00054	EGF_CA	-	cl21504
Q#12 -	AAEL008069	superfamily	332582	689	826	4.56381e-07	54.2847	cl27761	CCP superfamily	C	-
Q#12 -	AAEL008069	specific	238011	2478	2511	4.10253e-06	45.7054	cd00054	EGF_CA	-	cl21504
Q#12 -	AAEL008069	specific	317114	980	1008	1.44156e-05	44.144	pfam14670	FXa_inhibition	C	cl21504
Q#12 -	AAEL008069	specific	238011	2322	2359	7.20571e-05	42.2386	cd00054	EGF_CA	-	cl21504
Q#12 -	AAEL008069	specific	238011	2400	2436	8.34951e-05	41.8534	cd00054	EGF_CA	-	cl21504
Q#12 -	AAEL008069	specific	306513	2017	2047	0.000196789	40.8291	pfam00008	EGF	-	cl21504
Q#12 -	AAEL008069	specific	238011	2130	2168	0.000857683	39.157	cd00054	EGF_CA	-	cl21504
Q#13 -	AAEL008299	specific	153057	47	170	1.19679e-18	76.8897	cd00037	CLECT	-	cl02432	AAEL008299	27	175
Q#14 -	AAEL008681	specific	153057	32	150	2.36942e-24	90.7569	cd00037	CLECT	-	cl02432	AAEL008681	12	152
Q#15 -	AAEL009209	specific	153057	32	156	8.75922e-22	84.2085	cd00037	CLECT	-	cl02432	AAEL009209	12	161
Q#16 -	AAEL009338	specific	153057	163	285	3.20004e-13	64.9485	cd00037	CLECT	-	cl02432	AAEL009338	143	290
Q#17 -	AAEL011070	specific	153057	72	218	2.19787e-10	56.0889	cd00037	CLECT	-	cl02432	AAEL011070	52	223
Q#18 -	AAEL011078	specific	153057	50	201	6.63026e-13	62.6373	cd00037	CLECT	-	cl02432	AAEL011078	30	206
Q#19 -	AAEL011079	specific	153057	30	154	1.80335e-20	81.1269	cd00037	CLECT	-	cl02432	AAEL011079	10	159
Q#20 -	AAEL011404	specific	153057	29	149	9.78063e-24	89.2161	cd00037	CLECT	-	cl02432	AAEL011404	9	154
Q#21 -	AAEL011407	specific	153057	29	150	2.56005e-22	85.3641	cd00037	CLECT	-	cl02432	AAEL011407	9	155
Q#22 -	AAEL011408	specific	153057	26	147	1.88533e-22	86.1345	cd00037	CLECT	-	cl02432	AAEL011408	6	152
Q#23 -	AAEL011453	specific	153057	18	143	1.33352e-24	91.1421	cd00037	CLECT	-	cl02432	AAEL011453	0	148
Q#24 -	AAEL011455	specific	153057	29	147	1.03882e-24	91.5273	cd00037	CLECT	-	cl02432	AAEL011455	9	152
Q#25 -	AAEL011612	specific	153057	227	351	4.74849e-30	110.787	cd00037	CLECT	-	cl02432	AAEL011612	207	351
Q#26 -	AAEL011621	specific	238113	49	296	1.3918e-58	191.721	cd00190	Tryp_SPc	-	cl21584
Q#26 -	AAEL011621	specific	153057	328	448	7.56223e-20	84.5937	cd00037	CLECT	-	cl02432	AAEL011621	308	450
Q#27 -	AAEL011622	specific	238113	38	282	1.22828e-55	183.632	cd00190	Tryp_SPc	-	cl21584
Q#27 -	AAEL011622	specific	153057	302	424	1.47151e-21	89.2161	cd00037	CLECT	-	cl02432	AAEL011622	282	429
Q#28 -	AAEL012353	specific	153057	29	149	1.44627e-24	91.5273	cd00037	CLECT	-	cl02432	AAEL012353	9	154
Q#29 -	AAEL013853	specific	153057	60	199	1.28921e-09	53.7778	cd00037	CLECT	-	cl02432	AAEL013853	40	204
Q#30 -	AAEL014357	superfamily	329041	114	263	2.37504e-53	182.756	cl23730	F5_F8_type_C superfamily	-	-
Q#30 -	AAEL014357	specific	153057	281	397	1.92577e-21	90.3717	cd00037	CLECT	-	cl02432	AAEL014357	261	402
Q#30 -	AAEL014357	superfamily	332582	418	578	3.67016e-17	82.3934	cl27761	CCP superfamily	N	-
Q#30 -	AAEL014357	specific	153056	57	113	9.41963e-10	55.1616	cd00033	CCP	-	cl27761
Q#31 -	AAEL014382	specific	153057	53	172	7.06761e-25	92.6829	cd00037	CLECT	-	cl02432	AAEL014382	33	174
Q#32 -	AAEL014384	specific	214480	35	157	1.39223e-10	55.2986	smart00034	CLECT	-	cl02432	AAEL014384	15	160
Q#33 -	AAEL018207	specific	214480	37	172	1.55511e-10	57.995	smart00034	CLECT	-	cl02432	AAEL018207	17	177
Q#34 -	AAEL018265	specific	153057	228	384	4.09806e-10	56.8593	cd00037	CLECT	-	cl02432	AAEL018265	208	389
Q#35 -	AAEL019633	specific	238113	38	282	8.89768e-53	176.313	cd00190	Tryp_SPc	-	cl21584
Q#35 -	AAEL019633	specific	153057	306	422	7.68672e-21	87.2901	cd00037	CLECT	-	cl02432	AAEL019633	286	427
Q#36 -	AAEL021200	superfamily	329041	137	285	9.89806e-57	192.772	cl23730	F5_F8_type_C superfamily	-	-
Q#36 -	AAEL021200	superfamily	332582	532	720	2.38923e-25	106.661	cl27761	CCP superfamily	N	-
Q#36 -	AAEL021200	superfamily	332582	820	978	3.91804e-18	86.2562	cl27761	CCP superfamily	C	-
Q#36 -	AAEL021200	specific	153057	305	427	4.48906e-18	81.1269	cd00037	CLECT	-	cl02432	AAEL021200	285	432
Q#36 -	AAEL021200	superfamily	332582	432	602	1.0475e-17	84.3193	cl27761	CCP superfamily	N	-
Q#36 -	AAEL021200	superfamily	332582	683	861	1.7642e-12	69.3074	cl27761	CCP superfamily	C	-
Q#36 -	AAEL021200	superfamily	332582	920	1041	1.02808e-11	66.6002	cl27761	CCP superfamily	NC	-
Q#36 -	AAEL021200	specific	153056	79	136	3.12128e-07	48.228	cd00033	CCP	-	cl27761
Q#37 -	AAEL022136	specific	153057	78	192	2.73841e-21	88.8309	cd00037	CLECT	-	cl02432	AAEL022136	58	197
Q#38 -	AAEL022823	superfamily	321932	23	144	1.77283e-31	108.931	cl02432	CLECT superfamily	-	-	AAEL022823	3	147
Q#39 -	AAEL023353	specific	153057	24	144	2.61696e-21	83.0529	cd00037	CLECT	-	cl02432	AAEL023353	4	149
Q#40 -	AAEL025598	specific	153057	23	113	0.000240026	37.5994	cd00037	CLECT	-	cl02432	AAEL025598	3	116
Q#41 -	AAEL023473_AAEL019448	specific	153057	400	540	3.20353e-27	108.091	cd00037	CLECT	-	cl02432	AAEL023473_AAEL019448	380	545
Q#41 -	AAEL023473_AAEL019448	specific	153057	779	909	7.79749e-18	81.5121	cd00037	CLECT	-	cl02432	AAEL023473_AAEL019448	759	914
Q#41 -	AAEL023473_AAEL019448	specific	238001	1167	1270	2.01819e-15	74.371	cd00041	CUB	-	cl00049
Q#41 -	AAEL023473_AAEL019448	specific	214483	569	627	2.76714e-15	73.5784	smart00042	CUB	C	cl00049
Q#41 -	AAEL023473_AAEL019448	specific	238001	925	979	2.91546e-08	53.9554	cd00041	CUB	C	cl00049
Q#41 -	AAEL023473_AAEL019448	superfamily	294042	1119	1161	5.19973e-06	47.4071	cl00049	CUB superfamily	N	-
Q#41 -	AAEL023473_AAEL019448	specific	238011	1510	1542	6.16126e-06	44.935	cd00054	EGF_CA	-	cl21504
Q#41 -	AAEL023473_AAEL019448	specific	238011	1473	1503	8.14603e-05	41.8534	cd00054	EGF_CA	-	cl21504
Q#41 -	AAEL023473_AAEL019448	superfamily	315606	1510	1581	0.000252376	42.2013	cl20478	DUF3844 superfamily	-	-
Q#41 -	AAEL023473_AAEL019448	superfamily	178748	1968	2134	0.00137142	43.7615	cl25752	PLN03209 superfamily	N	-
Q#41 -	AAEL023473_AAEL019448	specific	306513	1436	1467	0.00141111	38.1327	pfam00008	EGF	-	cl21504
Q#42 -	AAEL025802	specific	153057	21	110	1.35474e-12	59.1705	cd00037	CLECT	C	cl02432	AAEL025802	1	114
Q#43 -	AAEL026955	specific	153057	35	153	9.20096e-17	71.1117	cd00037	CLECT	-	cl02432	AAEL026955	15	154
Q#44 -	AAEL027215	specific	153057	29	150	2.73904e-23	88.0605	cd00037	CLECT	-	cl02432	AAEL027215	9	155
Q#45 -	AAEL027443	specific	153057	35	151	1.66277e-20	81.1269	cd00037	CLECT	-	cl02432	AAEL027443	15	156
Q#46 -	AAEL000535_CTLD535	specific	153057	21	134	6.88882e-23	86.9049	cd00037	CLECT	-	cl02432	AAEL000535_CTLD535	1	139
Q#47 -	AAEL011609_CTLD11609	specific	214480	61	187	1.25052e-12	61.4618	smart00034	CLECT	-	cl02432	AAEL011609_CTLD11609	41	191
Q#48 -	AAEL011619_CTLD11619	specific	153057	45	167	7.52223e-24	89.9865	cd00037	CLECT	-	cl02432	AAEL011619_CTLD11619	25	172
Q#49 -	AAEL017265_CTLD17265	specific	153057	45	167	7.06761e-25	92.6829	cd00037	CLECT	-	cl02432	AAEL017265_CTLD17265	25	172
Q#50 -	AAEL011446	specific	153057	19	142	8.56554e-18	73.8081	cd00037	CLECT	-	cl02432	AAEL011446	0	147
Q#51 -	AAEL004679_CTLD_4679	specific	153057	22	143	8.7418e-25	91.5273	cd00037	CLECT	-	cl02432	AAEL004679_CTLD_4679	2	147
Q#52 -	CTLD_new1	specific	153057	21	145	6.52098e-25	91.9125	cd00037	CLECT	-	cl02432	CTLD_new1	1	150

## Sheet: Ae. albopictus
		Gene	Genome Location	LEN		Description (if known)
		AALF000793	SuperContig JXUM01S001082: 237017	75	MGESAHSERQTRTISKVAYAKWKPGEPSGGDEHCVVLHYWQDMGFMWTWNDGHCVTELTAICEPIENVSCIEQFK	No description
		AALF010344	SuperContig JXUM01S016039: 1830	82	MDTYCDAWHTASPDKVGMASSLLGNKLLDQDRYSCDNRFIVLCVEALPHDQRRRKRDTHSHTYEFTNELDYSRHLAEVMAQT	No description
		AALF027137	SuperContig JXUM01S000006: 302264	97	MQLATAQSLDDYNELGRLLNQPQYKDQDFWATDQDIDRNIAWTFTFNEAEMTLISQEGDWAKTRCMLVRSFFHAGTAGTDWNDDLCGQSHGYICDRL	No description
		AALF001197	SuperContig JXUM01S001096: 203522	102	MDSYQVLATDESREDSKNLAKLLADKNVRQPVWLSGTDLGQPGSWIWLSIMLPVGGVSNYVRWDDNVHNPSGCMTAELDDNHIKWSTKPCSQTACYVCQSFG	No description
		AALF020938	SuperContig JXUM01S005044: 79345	105	MRLAVVNSESKNFAVLEAIHAATEDGIDLSNAWIGASDISKEGTFVWLATGRPVNYTNWSENNPNNDEGTENCVEIAYQPYTQFKWRWNDNKCDAVNYFVCESNF	No description
		AALF022152	SuperContig JXUM01S005439: 45739	107	MVTVESQQDHEELVKFIRKTDKFSNAARFWLGASDLAEEGVYTWVSNGRLVTFTNWAREEPTGNNAENCVEMIHNTNLNWAWTWNDIDCRGVQAYFICEDRQSIAQF	C-Type Lectin (CTL). [Source:Projected from Aedes aegypti (AAEL002524) VB Community Annotation]
		AALF022151	SuperContig JXUM01S005439: 33966	109	MNLVTVESRQDHDDLVKFVQKTDKFSNATRFWLGASDLAEEGVYTWVLNSRLATFTNWAEGEPTGNDSENCVEMIHNTYVNRVWTWNDIDCRGFQAYFICEDRQSIAQF	C-Type Lectin (CTL). [Source:Projected from Aedes aegypti lvpagwg (AAEL002524) VB Community Annotation]
		AALF008451	SuperContig JXUM01S001878: 188071	111	NFFSAFRLCMDSYQVLATDESREDSKKLAKLLADKNVRQPVWLSGTDLGQPGSWIWLSIMLPVGGVSNYVRWDDNVHNPSGCMTAELDDNHIKWSTKPCSQTACYVCQSFG	No description
		AALF024764	SuperContig JXUM01S006361: 73586	112	MRLLIIKSQEENDAVARYVRTTDKFSEISCSFWIGASDLAEEGSFIWVATGQELTYANWHQGEPNDHGDNEDCIQLAYIQSTEYNWSWNDNVCGRPLYFICESVECDCVQPF	No description
		AALF004837	SuperContig JXUM01S000009: 627927	113	MQLAITNSKEDHDRIVEAVKSSPIYNANSTIVWLGGSDLGEEGAFYWHSTGVRLAYAHWGPNQPDNWQNQEDCMSLVYVTSINWLWIANDGNCEGLHYFVCENVEWIHNIGVF	No description
		AALF017474	SuperContig JXUM01S004058: 126280	120	MGSLSILLVVFFATCHIQTGSAQITTFIVPEHKANWFDAAKYCYEKGWMLAAIMGADEERRVTAFAQRNSPTGWLNPRFWVAENDQEEDAEFCPQITLESYFEGENDCMEMLYFVCESLE	No description
		AALF001196	SuperContig JXUM01S001096: 192109	137	MCLCRCEAINDGSKNYMIPFDDGTWFEAISYCNEMGMSLAQIRDRYDSQDLEEWLRDNGEEPSESYWIGANDLAKPGVFHWGMTNKQIRFQQWASGEPNAAVMRGEKEHCVALRADTMQWNDSVCSKRLKFVCEQLN	C-Type Lectin (CTL) - mannose binding. [Source:Projected from Aedes aegypti (AAEL014382) VB Community Annotation]
		AALF019360	SuperContig JXUM01S000530: 238362	143	MCSLLYVAVPIFSLLLLEVGAKSRTYEFQNGKVTYEEAWSNCKDKGMQLATAQSLDDYNELGRLLNQPQYKDQDFWATDQDIDRNIAWTFTFNEAEMTLISQEGDWAKTRCMLVRSFFHAGTAGTDWNDDLCGQSHGYICDRL	No description
		AALF016234	SuperContig JXUM01S003723: 12856	153	MKTAVLIVIICQLGCIHAQSKYHIAPYESNWFEASEYCHRLGMRLAIVDSEEKHNAIVAEAKAAELHSSGFFGVWLGATDLARSRNFIWHNTGARLRYSKWGEGEPSGGDEHCVVLYYWPTQGFNWTWNDAPCSTELYAICENLGKEGCVQEF	C-Type Lectin [Source:Projected from Aedes aegypti (AAEL011404) VB Community Annotation]
		AALF013760	SuperContig JXUM01S003055: 57564	158	MKFILKCLLLLVSSCCFIHCTSSKPKYHIATYTSNWFEAAEYCHRMNKQLAILDSEEKQNAAVEAAQAEELHLSGFFGVWLGATDLARTGNFVWHNTGARMRFSRWKPGEPSGRGEHCVVLYYWPKQGFNWTWNDAPCSTELYAICESAGQSTCIQEF	C-Type Lectin [Source:Projected from Aedes aegypti (AAEL011408) VB Community Annotation]
		AALF008782	SuperContig JXUM01S001933: 136410	160	MIRRSFAFLLVVLCKASYDSPKQYVIPYAKASWMGAVEYCNRDNMRLAVITNSAENHLVLDEIHSARANGMKSLRNVWIGASDNLQEGSFVWHETGEPVQYTDWARRQPDNYGRKEDCVEIANRGYTKWTWAWNDRKCTKEQNFVCENYGVPIDVRMPQE	No description
		AALF010346	SuperContig JXUM01S000251: 134508	160	MKSQITWLLAGLVLTLGHDTTQKMRAECDSTSKYVVPNFKSNWYKAMEYCHYLGMKLVTVANGDEQMAIVGSIEDTDKANGTSFWTGGNDLGDSGNYHWYSTGTRIMWFNWNTSDRYGRNGDCVYLATRREDPEADSDFNEWKWFTASCSNAKYFVCERV	No description
		AALF006736	SuperContig JXUM01S012674: 12106	165	MFHYGFALLLAVFCTVSHGHSPCCEKPTSFYIPNMELNWIGAVQYCNRIGMRLAVINSEAKNLAVLETIQTANEGGIELSNAWIGASDISREGTFVWLATGRPVNYTNWSENNPDNDEGTENCVEIANQRYTQWKWRWNDNKCDAIQNFVCEFNLRDLSDMKQES	No description
		AALF015046	SuperContig JXUM01S000389: 116733	198	MRNFFSLCPLPGPKEFQYRGHNYFYSAHVPALADKRVDWLDGRNICREYCMDLVSLETQEENNLIFRLIQQNDVPYIWTAGRLCDFKGCENRPDLEPKNVYGWFWSNNREKIPATNKIPNGWGYNPWSKSGHKKIPQPDNAEFDINQTTESCLSVLNNVYNDGIGWHDVACYHEKPVVCEDSEELLNYVAATNPGIRL	C-Type Lectin (CTL) - galactose binding. [Source:Projected from Aedes aegypti lvpagwg (AAEL011070) VB Community Annotation]
		AALF016273	SuperContig JXUM01S003729: 52472	217	MKRLLVFAALVGLSMAQFPNGRVLEAPNPQLCANRIIHERAPDGKGYFFSWRDPTLQGAEKDWLDARNFCRQRCMDSVSVETSPENEWIKQRIVDGKQKYIWTSGRQCDFKGCDRPDLQPVSVNGWFWTAELQKLAPANVRNQNDWSEQGGIGKPQPDNRELLQGGAPENCLAILNNFYNDGVHWHDVACHHVKPWVCEENDALLKYVKYTNPGLRI	C-Type Lectin (CTL) - galactose binding. [Source:Projected from Aedes aegypti (AAEL013853) VB Community Annotation]
		AALF024712	SuperContig JXUM01S000081: 463478	236	MKLLVLVLASLIAVCLAEPKPAINEVKSNQPQQKPGRFLSLPVPEKCANRPKEFQYRGHNYFYSAHVPALADKRVDWLDGRNICREYCMDLVSLETQEENNLIFRLIQQNDVPYIWTAGRLCDFKGCENRPDLEPKNVYGWFWSNNREKIPATNKIPNGWGYNPWSKSGHKKIPQPDNAEFDINQTTESCLSVLNNVYNDGIGWHDVACYHEKPVVCEDSEELLNYVAATNPGIRL	C-Type Lectin (CTL) - galactose binding. [Source:Projected from Aedes aegypti (AAEL011070) VB Community Annotation]
		AALF024441	SuperContig JXUM01S000758: 366031	245	MAIAIVSSRIVPRNYESANFHVSTEKLNWHAAVESCHRKGMRIATVDSLAKMNEIIQLVHNSWTVFNPALTNVWIGATDLAYRYKFVWLETGTTLSSTYTNWAPSEPNSAGIERCVEMWYEPAANFIWTWNDKDCGAIRNFVCEKLPASVKVSVSFLTQSGSASSCRPAAVVRHCIQSVRLCKLQLPDKGVELDAQLEYLIRAPSVGSYSCFLLHGGQLMTRGRRKGRRRRRFDSEPPHTHTVEK	No description
		AALF020331	SuperContig JXUM01S000573: 134293	251	ASWHQANDHCKVNNMQLASFANDEEHNMLIKLMNEQLNCTVVCRVWIGANDLAHEGIFTWASTGKTIGFQKWKRDQPDNGSGWNKEEDCVEVLYEPSIRWIWEWNDLVCGNDGHFVCETEKHEANWHQAYDYCKSNDMEMASLTNTEEQNTFKELSKVILNCTKACSVWIGANDLATENSFVWSSSGKKVEFEKWRDDQPDNGFWNEEKEHCVEIVYNPSEDWFWEWNDFVCGSDGHFACEAKKDEIIQFK	No description
		AALF002414	SuperContig JXUM01S000129: 431205	258	MPFHVDYTPHITGMVAYPSYVYDDSPVDERFQEIGLALWMSVLRTLVLLAIGATVVLAQRRLALPDPRSCANRVRHATYRDARGVAHSYFFSWEHNPTRNLEVDWLDARNICRRHCMDAVSMETPQENEFIKQRIARGNVRYIWTSGRKCNFAGCDRPDLQPPNENGWFWSGSGVKIGPTTQRNTGDWSYTGGYGQQQPDNREAAQGNDESCLSILNNFYNDGLKWHDVACHHLKPFVCEDSDELLNFVRSRNPGIRL	C-Type Lectin (CTL) - galactose binding. [Source:Projected from Aedes aegypti (AAEL011078) VB Community Annotation]
		AALF006434	SuperContig JXUM01S001585: 215238	316	MYLIAIQTVAILSDQTCSLHRQRIKHRFHALHHCQRSNRTIIGLINVKSVGECAEYARKKHGMAFNFGPNDRNETNLFDVLRAQQAAKSNQSSVPPKGTDTITTDPEEFFNCQVLECPEYRNLSTIVNDTRFDYYSLYTRNPPLENATCLPSVGVFVIDDRKLNYSQAYNECRSMGGSLAHVASEVRTNQLTKMLIQELNRNDTKATTGNRTMEGAYVGLNETIRGAFITSGSEPLECFLYRAWAPGHPSKTRQPGCVAITPNNSWTVNNCNKPLRFICELHTTGPPKFKPSLKRKCSLKRPNNRIAPGRHVITTP	C-Type Lectin (CTL). [Source:Projected from Aedes aegypti (AAEL009338) VB Community Annotation]
		AALF015084	SuperContig JXUM01S000382: 291679	344	MEALNPLILIIWTLLTANPVAPDCGCNKLKRTAPEKNGPSDTVIFPDAKKSQDNGEDESLLHLVRHSKEIEGMSLIPAGKYLIGTNEPFFIGDHEGPERAVELEAFYLDRYEVSNRWFAKFIEMTEYITEAERFGDSFVFQEFLDAKVREKYKDYRVAAAVWWYKIPGASWRYPEGDKSRGIENRMNHPVVHVSWNDAKAYCEWLGKRLPTEAEWEAACRGGRKGKLFPWGNKLMPKDQHHMNIWQGEFPEGNQVEDGCEGTCPVDKFRQNQYDLYNMVGNVWEWTADMWDPKENVNPPNRVKKGGSYLCHKSYCYRYRCAARSQNTEDSSAGNLGFRCAANVD	No description
		AALF024376	SuperContig JXUM01S000762: 233253	384	MNIEPFCQRITTIQLDGVQYFVSRMNPYSPELNYFLAYQYCRSLGLQLASFETKEKVESMTQYLTNAGYSKYNFWTSGNRLGTGMFLWMSTGLPFNATFDYFEKTSDATTGLDPLDHNSNTSPQRTARDSSSGIERGCVHLKAPSLRWEPEDCLAVKDFICEQTRCYYYNYGSIPVSSAQGRPITTASTTSSGSPVSFTTVERIPTTPIPVTFSSTTLAPRLEATSPLAALLNVNPIPASPEADSSLESHSEEEALLDEEEEEHDDEEHEIEDEDESEGRSQQDDDSESQDDHQQLHEEEEPVHEEHDIPVEQKLKQITREIEEMTHSDRDVDNGRQSFLSLSDLIKNIRPAEKVIPQIDSSYSNTMRVLGEAITHGESRAVKV	No description
		AALF017613	SuperContig JXUM01S004092: 31997	412	MRANGGGGGGGGGGSCGVVRKMRLNCGLVLWMAVWIVTLQLLVATVVDGIYVVEKGGRKSFVKLSPAQWTEPDPDGMWSSLLEEYTLGLNTSSRQSRVMQPSPVGIGQTHQYIPASSFYINKRIGEAVEMGTPAAKVIGPSGYAENQLTPPSAQSSFTPMRQNFGGASPTELLSSPREVSETDLYLLGAIEKLVYRVDYMENRLRRAEQIIYYLMAGNNQKLESCPDNFTRVQDICYHFGVDRGLNWKSASTLCKSYGGHLAEFETSTEFQDVVAFILNNQQNRGKEFWLGGLNPGLLWIWTQSAKPVNPNTNLTSMSTGAKAGTSTTSTTTELPETNRDGNKIVNKPPKQSEPTLEITGTGRCLKLTYNGGLYTYGYSGQDCSNRYNYICELKSKSLD…	C-Type lectin (CTL) [Source:Projected from Aedes aegypti (AAEL018265) VB Community Annotation]
		AALF027120	SuperContig JXUM01S000024: 130098	421	MEGILLGLWRLLYGVVEEILGQSFTGNFMKIHEGFFVMNLLAFRQRITTIQLDGVQYFVSRMNPYSPELNYFLAYQYCRSLGLQLASFETKEKVESMTQYLTNAGYSKYNFWTSGNRLGTGMFLWMSTGLPFNATFDYFEKTSDATTGLDPLDHNSNTSPQRTARDSSSGIERGCVHLKAPSLRWEPEDCLAVKDFICEQTRCYYYNYGSIPVSSAQGRPITTASTTSSGSSVSFTTVERIPTTPIPVTFSSTTLAPRLEATSPLAALLNVNPIPASPEADSSLESHSEEEALLDEEEEEHDDEEHEIEDEDESEGRSQQDDDSESQDDHQQLHEEEEPVHEEHDIPVEQKLKQITREIEEMTHSDRDVDNGRQSFLSLSDLIKNIRPAEKVIPQIDSS…	C-Type lectin (CTL) [Source:Projected from Aedes aegypti (AAEL018207) VB Community Annotation]
		AALF001195	SuperContig JXUM01S001096: 179541	430	MNASLVFYAAALIALLCLDATGVRGFQCGIRQDKTRSLITNAYDIQPGDYPWHAAIFQVIPLQQYICGGTLVGQSVVITSAHCVTVPGLGVARAIDDLVIKVGKHLLNVQGDFEHERGLSSVIIHNGFSSDKHDNDIALLITKEPVQYGKFVQPACLPTFSLINDDALGTIVGWGFTEKKSISNVLKAANAPIVSKAACVTSNPTVFSTTLTNQMFCAGFRNGTNACNGDSGGGFFRFVRGSWYLVGITSFTAARQQDENLCSSTDYTAYIDVVKYKRWIKENSDSSFGSPCLDIRSPTKLKKQYFVHNNIEVTFLEAWRKCQTIGHRLATITSEEDSQLIEQAIAKSGNTKGPWYIGGTDLGNEGHFVWISTNKPIGYMTGYFNYSPGQPDNAGGNEN…	No description
		AALF008452	SuperContig JXUM01S001878: 195692	430	MNASLVFYAAALIALLCLDATGVHGFQCGIRQDKTRSLITNAYDIQPGDYPWHTAIYQVIPLRQYICGGTLVGQSVVITSAHCVSVPGLGVARAIDDLVIKVGKHMLNVQGDFEHERGLSSVIIHNGFSSDKHDNDIALLITKEPVQYGKFVQPACLPTFSLTNDDALGTIVGWGFTEKKSISNVLKAANAPIVSKAACVTSNPTVFSTTLTNQMFCAGFRNGTNACNGDSGGGFFRFVKGSWYLVGITSFTAARQQDENLCSSTDYTAYIDVVKYKQWIKENSDSSFGSPCLDVRSPTKLKKQYFVHNNIEVTFLEAWRKCQTIGHRLATITSEEDSQLIEQAIAKSGNTKGPWYIGGTDLGNEGHFVWISTNKPIGYMTGYFNYSPGQPDNAGGNEN…	No description
		AALF008453	SuperContig JXUM01S001878: 218692	462	MASGANSLPNGVSFVIVLGFLISLNLTPIDTSAANAACGKRKINLQQLVTHGYTTNPGEFPWHAALYMKSGFQKSYICGGTLVNELSIVTATHCVVDSSTGHVVSPESLYVQLGKFKLNLYADTVQEHAVLQVITHAEFQPTTSKYDVAVLKLATQAKYTAYVQPICVFPQPVVNFNDGTEKGTVVGWGYTEFDAVADALQATSVPLISYTKCLESNPDLFDRTIYDGMFCAGYTNGTNVCNGDSGGGLYLNRIGIWYLVGIVSFTAAREEQTNLCSTHDYTGFTKVAAFEEFIVNSCGLVVPPRVGGSDQSGGVDHPGGIDQAGGKRQKYIYASDFEPHEKMNWFQAGDYCRSIGKHLAEIRSAQDNVKVQDIVRLSGMEIDEYGATKNKQYWIGAND…	C-Type Lectin (CTL) - mannose binding. [Source:Projected from Aedes aegypti lvpagwg (AAEL011621) VB Community Annotation]
		AALF009202	SuperContig JXUM01S000222: 468164	469	MDSNLTVSFPHPTAACLLTVLLAVTTAQSQLDSRQQLEQYDADTSPQHPTGEHISGRRFKRMYAMCPPGFFRIGNECYYISPNKENWLDANFECKDRNSKLAEPMKFDDKNLRKFLLKSKEKNYIWIGGNYNWRTNKWQWGYNGKDIVYQSFSQMFPGWSAKLCTEKLNFICQHKMPLVNGHSRAKVYTRWNETFPNALANEVEVVVADQPRSSHLKDFYRTSGSPRLNLTKLNRSWKKYNRTQRIKSFRNRNRSQPRNEYISNDVIRRPVVEYASDHSDNSINGNGNGNGYRNGNGAFSAGFNVDIHRQKPHKDRRLNEVNGEYRHHRHRLVTKAPPTTTTVTTTTTTTTPVPETLPTEALQVVTESHQSPQLSQAERKSRRERINERLARLTPEERD…	C-Type Lectin (CTL). [Source:Projected from Aedes aegypti (AAEL003119) VB Community Annotation]
		AALF001194	SuperContig JXUM01S001096: 166117	513	MASGANSLPNGVSFVIVLGFLISLNLSPIDTSAANAACGKRKINLQQLVTHGYTTNPGEFPWHAALYMKSGFQKSYICGGTLVNELSIVTATHCVVDSSSGHVVSPESLYVQLGKFKLNLYADTVQEHAVLQVITHAEFQPTTSKYDVAVLKLATQAKYTAYVQPICVFPQPVVNFNDGTEKGTVVGWGYTEFDAVADALQATSVPLISYTKCLESNPDLFDRTIYDGMFCAGYTNGTNVCNGDSGGGLYLNRNGLWYLVGIVSFTAAREERTNLCSTHDYTGFTKVAAFEEFIVNSCGLVVPPRVGGSDQSGGVDHPGGIDQAGGKRQKYIYASNFEPHEKMNWFQAGDYCRSIGKHLAEIKSAQDNVKVQDIVRLGGMEIDEYGATKNKQYWIGAND…	No description
		AALF003390	SuperContig JXUM01S001273: 172520	574	MADVRDILDLERPATPELTKESLLAKNKKIYEKKLAVKRPEGMHREVFALLYNDNKDAPPLLPTDTGTGYKQTKARLGMKKVRRWQWAPFSNPARSDGAVFHHWKRCSDEPKEYPFAKFNKQLEIPSYNMTEYNTHLKTNPTKWSKPQTDHLFDLAKRFDVRFIIMADRWDRANYGSKTVEDLKERYYEVIGLLNKVRGTPEKKIYVFDAEHERRRKEQLKKLFDRNAKQIEEEQSLLNELKKIEARKKERERKTQDLQKLISQADQQQAELQQQHATSSHKKHDKKLKKKIQQQPRPSKVDSVVNAVESAGIKFTDLRGTGVSLRSQKMKLPANVGQKKAKALEQALQEFKVDPSPPPIEEICVAFNELRSDMVLLCELRTALATCNFELESLKHQYE…	No description
		AALF019892	SuperContig JXUM01S000556: 169494	958	MTAKDFLQSRARAVYDTWGKTIPGRIAFFSSEESVADDLPLVALKGVDDRYPPQKKSFMMLHYMYEHYIDKFEWFARADDDVFIRTDKLEKFLRSVDSAKPQFIGQAGRGNSEEFGLLSLEFDENFCMGGPGVIMSRETLRRVAPHIPTCLKNLYSTHEDVEVGRCVQKFAGIPCTWNYEMQSILHHNSSGSRAFSGNLKNKEVHSAITLHPVKKPAFMYRLHAYTLGLKAQELRQQSLMLHRDIAQMTALLQIPRINKNLAPGVPIFPSDETSADYLGDHSILGSTPDLNRHRPSHLDEIIEWDFIAKSLYSGMHPNPKRKIESSLTEGLNDVVREIMEHINNFSRQRGRVIEFRELLYGYMRVNSLYGQDLILDLLLVYKKYRGKKMTVPVRRHLYI…	Hexosyltransferase [Source:UniProtKB/TrEMBL;Acc:A0A182H1K5]
		AALF020089	SuperContig JXUM01S004759: 38837	1007	MGPQGIRGEKGDKGDRGLTGLGGSQGPQGPPGPVGPRGLPGPRGEKGSPGPMGFPGNPGKDGGPGIPGLPGPKGTKGDPGLSMVGPPGPKGNTGLRGPKGDRGGSGDRGDPGPPGIVGYPGEKGDAGIAGIPGLPGQVGPKGEPGPKGPAGLSGAPGRPGIDGVKGLPGLKGDIGAPGVIGWPGQKGDTGPPGNDGSKGFQGRKGVQGLPGAPGLPGLQGPKGERGDKGDKGEYGLSGAPGLVGPPGPPGPKGDKGLLGPPGLDGLTGLPGEKGDRGYTGPPGPVGEPGSSSEKGQKGEPGAPGLRGIDGRPGLNGVPGAKGEPGLPGYGRPGAPGEKGDRGNSGMDGLAGLDGQKGDAGVTGFPGIKGDKGSAGLPGIPGSPGMDGQPGPEGVPGLRG…	No description
		AALF021707	SuperContig JXUM01S000634: 392211	1299	MLPVRPANFLLLIGSFVGIVVCQNVKYNPTGQSQPLQQYQPFGAGGGSDDSFYGSVNRYKQIEKFGTFQTPEENYCPEHWSVYRSSCVRIYKSPRKDYINAQKICQAYQGDLVSVDNIEKHSFILKLLDVDSNRNNRYYISARQASPNNWINADKTPLVAIEDSFMFKAADEESYDAIFNKKPLEKYDSRRNFISGYNENRNNLVYSFNAASEKWQFLPVGPEDLNLFICESQQLYSADNINLLADDQRQYDYGVDIKDINKIPRGPYFIKQPHETTYDTGKFKITKDVMLSCLAGGYPTPTYSWFKEIYTNDNITVVRLDPLKNTRYTTSGGNLIIHNPQQIQDQGTYHCVAENMFGRIISESVELNFGYILEFNLQRSSETGEMNWGKSLYCDPPQH…	Cell adhesion molecule [Source:Projected from Aedes aegypti lvpagwg (AAEL006958) UniProtKB/TrEMBL;Acc:A0A1S4FFB1]
		AALF023810	SuperContig JXUM01S000732: 5430	1358	MTHRHDEAKLNGIGHCFGDDWFRQRYDENEPDLLASSSGEELTGRTTERLKWFLPVQRRMLPVRPAHFLLLIGSFVGIVVCQNVKYNPTGQSQPLQQYQPFGAGGGSDDSFYGSVNRYKQIEKFGTFQTPEENYCPEHWSVYRSSCVRIYKSPRKDYINAQKICQAYQGDLVSVDNIEKHSFILKLLDVDSNRNNRYYISARQASPNNWINADKTPLVAIEDSFMFKAADEESYDAIFNKKPLEKYDSRRNFISGYNENRNNLVYSFNAASEKWQFLPVGPEDLNLFICESQQLYSADNINLLADDQRQYDYGVDIKDINKIPRGPYFIKQPHETTYDTGKFKITKDVMLSCLAGGYPTPTYSWFKEIYTNDNITVVRLDPLKNTRYTTSGGNLIIHNP…	cell adhesion molecule [Source:Projected from Aedes aegypti (AAEL006958) VB Community Annotation]
		AALF023106	SuperContig JXUM01S000696: 115492	2147	MATDLSEAKRLKQSAHPIFSHLGSSEVISECYDERFKAYNASCYSFISFPEADWATAQQICRLNGAQLASISTTDEQRFITFNIRNSLDYTPRALYWVGGELTEAGELEWTDGTKLLFEGWLPGQKPEPTQPPQASTSSTSSCLGLQWKISPTPMISSGLHWSTQQCTARGGYVCKKPRPTADENMVKNQTISGTEGRLDSPSPYPAHTDYWVRLVAPEGTRIIIQFQKLDIEYQEECLYDYVSIQNFQIVPNAPLNPGTNPQPMAMFWDGRTDDSLLSADYQNEQPFRPLLTGDYSYDQKSSSLPKDRKFYRKRSLPANDDIQQKLQDNIKLLEKINSKLKDRKKRFLSSDNYKTVKNSSQSITLESNTAVEPVVEETDPSFLPYVRWCGTHDSNMTR…	No description
		#Batch CD-search tool	NIH/NLM/NCBI
		#cdsid	QM3-qcdsearch-1CEE733146E2563-28D403466AEDF461
		#datatype	hitsConcise Results
		#status	0
		#Start time	2018-05-29T15:17:00	Run time	0:00:01:04
		#status	success
		Query		Hit type	PSSM-ID	From	To	E-Value	Bitscore	Accession	Short name	Incomplete	Superfamily	Definition
		Q#1 -	AALF008452	specific	238113	39	283	2.05554e-54	180.55	cd00190	Tryp_SPc	-	cl21584	Trypsin-like serine protease; Many of these are synthesized as inactive precursor zymogens that are cleaved during limited proteolysis to generate their active forms. Alignment contains also inactive enzymes that have substitutions of the catalytic triad residues.	AALF008452	19	288
		Q#1 -	AALF008452	specific	153057	303	426	3.11299e-23	93.8385	cd00037	CLECT	-	cl02432	C-type lectin (CTL)/C-type lectin-like (CTLD) domain; CLECT: C-type lectin (CTL)/C-type lectin-like (CTLD) domain; protein domains homologous to the carbohydrate-recognition domains (CRDs) of the C-type lectins. This group is chiefly comprised of eukaryotic CTLDs, but contains some, as yet functionally uncharacterized, bacterial CTLDs. Many CTLDs are calcium-dependent carbohydrate binding modules…	AALF008452	283	430
		Q#2 -	AALF027120	specific	214480	64	199	1.41548e-10	58.3802	smart00034	CLECT	-	cl02432	C-type lectin (CTL) or carbohydrate-recognition domain (CRD); Many of these domains function as calcium-dependent carbohydrate binding modules.	AALF027120	44	204
		Q#3 -	AALF023810	superfamily	325142	430	522	9.00004e-39	139.613	cl11960	Ig superfamily	-	-	Immunoglobulin domain; Immunoglobulin (Ig) domain found in the Ig superfamily. The Ig superfamily is a heterogenous group of proteins, built on a common fold comprised of a sandwich of two beta sheets. Members of this group are components of immunoglobulin, neuroglia, cell surface glycoproteins, such as, T-cell receptors, CD2, CD4, CD8, and membrane glycoproteins, such as, butyrophilin and chondr…	AALF023810	410	527
		Q#3 -	AALF023810	superfamily	325142	739	810	3.55093e-18	79.8002	cl11960	Ig superfamily	-	-	Immunoglobulin domain; Immunoglobulin (Ig) domain found in the Ig superfamily. The Ig superfamily is a heterogenous group of proteins, built on a common fold comprised of a sandwich of two beta sheets. Members of this group are components of immunoglobulin, neuroglia, cell surface glycoproteins, such as, T-cell receptors, CD2, CD4, CD8, and membrane glycoproteins, such as, butyrophilin and chondr…	AALF023810	719	815
		Q#3 -	AALF023810	superfamily	325142	325	428	4.95116e-18	80.3629	cl11960	Ig superfamily	-	-	Immunoglobulin domain; Immunoglobulin (Ig) domain found in the Ig superfamily. The Ig superfamily is a heterogenous group of proteins, built on a common fold comprised of a sandwich of two beta sheets. Members of this group are components of immunoglobulin, neuroglia, cell surface glycoproteins, such as, T-cell receptors, CD2, CD4, CD8, and membrane glycoproteins, such as, butyrophilin and chondr…	AALF023810	305	433
		Q#3 -	AALF023810	specific	238020	913	1010	7.80284e-15	70.9883	cd00063	FN3	-	cl21522	Fibronectin type 3 domain; One of three types of internal repeats found in the plasma protein fibronectin. Its tenth fibronectin type III repeat contains an RGD cell recognition sequence in a flexible loop between 2 strands. Approximately 2% of all animal proteins contain the FN3 repeat; including extracellular and intracellular proteins, membrane spanning cytokine receptors, growth hormone recep…	AALF023810	893	1015
		Q#3 -	AALF023810	superfamily	325142	553	622	1.72302e-13	66.2998	cl11960	Ig superfamily	-	-	Immunoglobulin domain; Immunoglobulin (Ig) domain found in the Ig superfamily. The Ig superfamily is a heterogenous group of proteins, built on a common fold comprised of a sandwich of two beta sheets. Members of this group are components of immunoglobulin, neuroglia, cell surface glycoproteins, such as, T-cell receptors, CD2, CD4, CD8, and membrane glycoproteins, such as, butyrophilin and chondr…	AALF023810	533	627
		Q#3 -	AALF023810	specific	214480	135	290	3.08035e-13	67.6249	smart00034	CLECT	-	cl02432	C-type lectin (CTL) or carbohydrate-recognition domain (CRD); Many of these domains function as calcium-dependent carbohydrate binding modules.	AALF023810	115	295
		Q#3 -	AALF023810	specific	306538	1125	1213	7.51206e-12	62.4325	pfam00041	fn3	-	cl21522	Fibronectin type III domain; Fibronectin type III domain.	AALF023810	1105	1218
		Q#3 -	AALF023810	specific	238020	1228	1317	5.06589e-11	60.2027	cd00063	FN3	-	cl21522	Fibronectin type 3 domain; One of three types of internal repeats found in the plasma protein fibronectin. Its tenth fibronectin type III repeat contains an RGD cell recognition sequence in a flexible loop between 2 strands. Approximately 2% of all animal proteins contain the FN3 repeat; including extracellular and intracellular proteins, membrane spanning cytokine receptors, growth hormone recep…	AALF023810	1208	1322
		Q#3 -	AALF023810	superfamily	325142	830	913	6.50142e-11	59.4888	cl11960	Ig superfamily	-	-	Immunoglobulin domain; Immunoglobulin (Ig) domain found in the Ig superfamily. The Ig superfamily is a heterogenous group of proteins, built on a common fold comprised of a sandwich of two beta sheets. Members of this group are components of immunoglobulin, neuroglia, cell surface glycoproteins, such as, T-cell receptors, CD2, CD4, CD8, and membrane glycoproteins, such as, butyrophilin and chondr…	AALF023810	810	918
		Q#3 -	AALF023810	specific	238020	1022	1116	2.76262e-10	58.2767	cd00063	FN3	-	cl21522	Fibronectin type 3 domain; One of three types of internal repeats found in the plasma protein fibronectin. Its tenth fibronectin type III repeat contains an RGD cell recognition sequence in a flexible loop between 2 strands. Approximately 2% of all animal proteins contain the FN3 repeat; including extracellular and intracellular proteins, membrane spanning cytokine receptors, growth hormone recep…	AALF023810	1002	1121
		Q#3 -	AALF023810	superfamily	325142	631	717	4.01882e-10	57.2248	cl11960	Ig superfamily	-	-	Immunoglobulin domain; Immunoglobulin (Ig) domain found in the Ig superfamily. The Ig superfamily is a heterogenous group of proteins, built on a common fold comprised of a sandwich of two beta sheets. Members of this group are components of immunoglobulin, neuroglia, cell surface glycoproteins, such as, T-cell receptors, CD2, CD4, CD8, and membrane glycoproteins, such as, butyrophilin and chondr…	AALF023810	611	722
		Q#4 -	AALF006736	specific	153057	30	153	2.89979e-25	93.4533	cd00037	CLECT	-	cl02432	C-type lectin (CTL)/C-type lectin-like (CTLD) domain; CLECT: C-type lectin (CTL)/C-type lectin-like (CTLD) domain; protein domains homologous to the carbohydrate-recognition domains (CRDs) of the C-type lectins. This group is chiefly comprised of eukaryotic CTLDs, but contains some, as yet functionally uncharacterized, bacterial CTLDs. Many CTLDs are calcium-dependent carbohydrate binding modules…	AALF006736	10	158
		Q#5 -	AALF021707	superfamily	325142	371	463	1.0141e-38	139.227	cl11960	Ig superfamily	-	-	Immunoglobulin domain; Immunoglobulin (Ig) domain found in the Ig superfamily. The Ig superfamily is a heterogenous group of proteins, built on a common fold comprised of a sandwich of two beta sheets. Members of this group are components of immunoglobulin, neuroglia, cell surface glycoproteins, such as, T-cell receptors, CD2, CD4, CD8, and membrane glycoproteins, such as, butyrophilin and chondr…	AALF021707	351	468
		Q#5 -	AALF021707	superfamily	325142	680	751	3.39422e-18	79.8002	cl11960	Ig superfamily	-	-	Immunoglobulin domain; Immunoglobulin (Ig) domain found in the Ig superfamily. The Ig superfamily is a heterogenous group of proteins, built on a common fold comprised of a sandwich of two beta sheets. Members of this group are components of immunoglobulin, neuroglia, cell surface glycoproteins, such as, T-cell receptors, CD2, CD4, CD8, and membrane glycoproteins, such as, butyrophilin and chondr…	AALF021707	660	756
		Q#5 -	AALF021707	superfamily	325142	266	369	5.41983e-18	79.9777	cl11960	Ig superfamily	-	-	Immunoglobulin domain; Immunoglobulin (Ig) domain found in the Ig superfamily. The Ig superfamily is a heterogenous group of proteins, built on a common fold comprised of a sandwich of two beta sheets. Members of this group are components of immunoglobulin, neuroglia, cell surface glycoproteins, such as, T-cell receptors, CD2, CD4, CD8, and membrane glycoproteins, such as, butyrophilin and chondr…	AALF021707	246	374
		Q#5 -	AALF021707	specific	238020	854	951	9.23447e-15	70.6031	cd00063	FN3	-	cl21522	Fibronectin type 3 domain; One of three types of internal repeats found in the plasma protein fibronectin. Its tenth fibronectin type III repeat contains an RGD cell recognition sequence in a flexible loop between 2 strands. Approximately 2% of all animal proteins contain the FN3 repeat; including extracellular and intracellular proteins, membrane spanning cytokine receptors, growth hormone recep…	AALF021707	834	956
		Q#5 -	AALF021707	superfamily	325142	494	563	1.64699e-13	66.2998	cl11960	Ig superfamily	-	-	Immunoglobulin domain; Immunoglobulin (Ig) domain found in the Ig superfamily. The Ig superfamily is a heterogenous group of proteins, built on a common fold comprised of a sandwich of two beta sheets. Members of this group are components of immunoglobulin, neuroglia, cell surface glycoproteins, such as, T-cell receptors, CD2, CD4, CD8, and membrane glycoproteins, such as, butyrophilin and chondr…	AALF021707	474	568
		Q#5 -	AALF021707	specific	214480	76	231	2.93959e-13	67.6249	smart00034	CLECT	-	cl02432	C-type lectin (CTL) or carbohydrate-recognition domain (CRD); Many of these domains function as calcium-dependent carbohydrate binding modules.	AALF021707	56	236
		Q#5 -	AALF021707	specific	306538	1066	1154	8.22767e-12	62.0473	pfam00041	fn3	-	cl21522	Fibronectin type III domain; Fibronectin type III domain.	AALF021707	1046	1159
		Q#5 -	AALF021707	specific	238020	1169	1258	5.82357e-11	59.8175	cd00063	FN3	-	cl21522	Fibronectin type 3 domain; One of three types of internal repeats found in the plasma protein fibronectin. Its tenth fibronectin type III repeat contains an RGD cell recognition sequence in a flexible loop between 2 strands. Approximately 2% of all animal proteins contain the FN3 repeat; including extracellular and intracellular proteins, membrane spanning cytokine receptors, growth hormone recep…	AALF021707	1149	1263
		Q#5 -	AALF021707	superfamily	325142	771	854	6.21173e-11	59.4888	cl11960	Ig superfamily	-	-	Immunoglobulin domain; Immunoglobulin (Ig) domain found in the Ig superfamily. The Ig superfamily is a heterogenous group of proteins, built on a common fold comprised of a sandwich of two beta sheets. Members of this group are components of immunoglobulin, neuroglia, cell surface glycoproteins, such as, T-cell receptors, CD2, CD4, CD8, and membrane glycoproteins, such as, butyrophilin and chondr…	AALF021707	751	859
		Q#5 -	AALF021707	specific	238020	963	1057	3.08436e-10	57.8915	cd00063	FN3	-	cl21522	Fibronectin type 3 domain; One of three types of internal repeats found in the plasma protein fibronectin. Its tenth fibronectin type III repeat contains an RGD cell recognition sequence in a flexible loop between 2 strands. Approximately 2% of all animal proteins contain the FN3 repeat; including extracellular and intracellular proteins, membrane spanning cytokine receptors, growth hormone recep…	AALF021707	943	1062
		Q#5 -	AALF021707	superfamily	325142	572	658	3.83973e-10	57.2248	cl11960	Ig superfamily	-	-	Immunoglobulin domain; Immunoglobulin (Ig) domain found in the Ig superfamily. The Ig superfamily is a heterogenous group of proteins, built on a common fold comprised of a sandwich of two beta sheets. Members of this group are components of immunoglobulin, neuroglia, cell surface glycoproteins, such as, T-cell receptors, CD2, CD4, CD8, and membrane glycoproteins, such as, butyrophilin and chondr…	AALF021707	552	663
		Q#6 -	AALF010344	superfamily	329216	1	47	5.10262e-22	83.1516	cl23985	Endostatin-like superfamily	N	-	Endostatin-like domain; the angiogenesis inhibitor endostatin is a C-terminal fragment of collagen XV/XVIII, a proteoglycan/collagen found in vessel walls and basement membranes; this domain has a compact globular fold similar to that of C-type lectins; endostatin XVIII is monomeric and contains a heparin-binding epitope and zinc binding sites while endostatin XV is trimeric and contains neither …	AALF010344	0	52
		Q#7 -	AALF017613	specific	214480	225	392	1.39142e-10	58.3802	smart00034	CLECT	-	cl02432	C-type lectin (CTL) or carbohydrate-recognition domain (CRD); Many of these domains function as calcium-dependent carbohydrate binding modules.	AALF017613	205	397
		Q#8 -	AALF024764	specific	153057	3	102	2.25869e-20	78.8157	cd00037	CLECT	N	cl02432	C-type lectin (CTL)/C-type lectin-like (CTLD) domain; CLECT: C-type lectin (CTL)/C-type lectin-like (CTLD) domain; protein domains homologous to the carbohydrate-recognition domains (CRDs) of the C-type lectins. This group is chiefly comprised of eukaryotic CTLDs, but contains some, as yet functionally uncharacterized, bacterial CTLDs. Many CTLDs are calcium-dependent carbohydrate binding modules…	AALF024764	0	107
		Q#9 -	AALF015084	specific	309054	69	341	8.97929e-81	246.641	pfam03781	FGE-sulfatase	-	cl23855	Sulfatase-modifying factor enzyme 1; This domain is found in eukaryotic proteins required for post-translational sulfatase modification (SUMF1). These proteins are associated with the rare disorder multiple sulfatase deficiency (MSD). The protein product of the SUMF1 gene is FGE, formylglycine (FGly),-generating enzyme, which is a sulfatase. Sulfatases are enzymes essential for degradation and re…	AALF015084	49	346
		Q#10 -	AALF016273	specific	153057	60	199	1.27175e-09	53.7778	cd00037	CLECT	-	cl02432	C-type lectin (CTL)/C-type lectin-like (CTLD) domain; CLECT: C-type lectin (CTL)/C-type lectin-like (CTLD) domain; protein domains homologous to the carbohydrate-recognition domains (CRDs) of the C-type lectins. This group is chiefly comprised of eukaryotic CTLDs, but contains some, as yet functionally uncharacterized, bacterial CTLDs. Many CTLDs are calcium-dependent carbohydrate binding modules…	AALF016273	40	204
		Q#11 -	AALF000793	superfamily	321932	15	63	1.71366e-08	46.9056	cl02432	CLECT superfamily	N	-	C-type lectin (CTL)/C-type lectin-like (CTLD) domain; CLECT: C-type lectin (CTL)/C-type lectin-like (CTLD) domain; protein domains homologous to the carbohydrate-recognition domains (CRDs) of the C-type lectins. This group is chiefly comprised of eukaryotic CTLDs, but contains some, as yet functionally uncharacterized, bacterial CTLDs. Many CTLDs are calcium-dependent carbohydrate binding modules…	AALF000793	0	68
		Q#12 -	AALF023106	specific	153057	42	177	5.68785e-19	84.2085	cd00037	CLECT	-	cl02432	C-type lectin (CTL)/C-type lectin-like (CTLD) domain; CLECT: C-type lectin (CTL)/C-type lectin-like (CTLD) domain; protein domains homologous to the carbohydrate-recognition domains (CRDs) of the C-type lectins. This group is chiefly comprised of eukaryotic CTLDs, but contains some, as yet functionally uncharacterized, bacterial CTLDs. Many CTLDs are calcium-dependent carbohydrate binding modules…	AALF023106	22	182
		Q#12 -	AALF023106	specific	238001	436	539	1.5898e-15	74.371	cd00041	CUB	-	cl00049	CUB domain; extracellular domain; present in proteins mostly known to be involved in development; not found in prokaryotes, plants and yeast.	AALF023106	416	544
		Q#12 -	AALF023106	superfamily	294042	188	246	3.93818e-09	55.7642	cl00049	CUB superfamily	C	-	CUB domain; extracellular domain; present in proteins mostly known to be involved in development; not found in prokaryotes, plants and yeast.	AALF023106	168	251
		Q#12 -	AALF023106	specific	238011	779	811	2.22863e-06	45.7054	cd00054	EGF_CA	-	cl21504	Calcium-binding EGF-like domain, present in a large number of membrane-bound and extracellular (mostly animal) proteins. Many of these proteins require calcium for their biological function and calcium-binding sites have been found to be located at the N-terminus of particular EGF-like domains; calcium-binding may be crucial for numerous protein-protein interactions. Six conserved core cysteines …	AALF023106	759	816
		Q#12 -	AALF023106	superfamily	294042	388	430	2.4174e-05	45.0959	cl00049	CUB superfamily	N	-	CUB domain; extracellular domain; present in proteins mostly known to be involved in development; not found in prokaryotes, plants and yeast.	AALF023106	368	435
		Q#12 -	AALF023106	specific	238011	742	772	2.88621e-05	42.6238	cd00054	EGF_CA	-	cl21504	Calcium-binding EGF-like domain, present in a large number of membrane-bound and extracellular (mostly animal) proteins. Many of these proteins require calcium for their biological function and calcium-binding sites have been found to be located at the N-terminus of particular EGF-like domains; calcium-binding may be crucial for numerous protein-protein interactions. Six conserved core cysteines …	AALF023106	722	777
		Q#12 -	AALF023106	superfamily	315606	779	850	0.000197107	42.2013	cl20478	DUF3844 superfamily	-	-	Domain of unknown function (DUF3844); This presumed domain is found in fungal species. It contains 8 largely conserved cysteine residues. This domain is found in proteins that are thought to be found in the endoplasmic reticulum.	AALF023106	759	855
		Q#12 -	AALF023106	specific	285248	705	737	0.00214796	37.3993	pfam07974	EGF_2	-	cl21504	EGF-like domain; This family contains EGF domains found in a variety of extracellular proteins.	AALF023106	685	742
		Q#12 -	AALF023106	superfamily	178748	1202	1368	0.0036054	42.2207	cl25752	PLN03209 superfamily	N	-	translocon at the inner envelope of chloroplast subunit 62; Provisional	AALF023106	1182	1373
		Q#13 -	AALF008451	specific	214480	1	108	4.73408e-09	49.9058	smart00034	CLECT	-	cl02432	C-type lectin (CTL) or carbohydrate-recognition domain (CRD); Many of these domains function as calcium-dependent carbohydrate binding modules.	AALF008451	0	111
		Q#14 -	AALF013760	specific	153057	27	147	7.69393e-22	84.2085	cd00037	CLECT	-	cl02432	C-type lectin (CTL)/C-type lectin-like (CTLD) domain; CLECT: C-type lectin (CTL)/C-type lectin-like (CTLD) domain; protein domains homologous to the carbohydrate-recognition domains (CRDs) of the C-type lectins. This group is chiefly comprised of eukaryotic CTLDs, but contains some, as yet functionally uncharacterized, bacterial CTLDs. Many CTLDs are calcium-dependent carbohydrate binding modules…	AALF013760	7	152
		Q#15 -	AALF020938	superfamily	321932	2	102	2.66475e-19	75.7955	cl02432	CLECT superfamily	N	-	C-type lectin (CTL)/C-type lectin-like (CTLD) domain; CLECT: C-type lectin (CTL)/C-type lectin-like (CTLD) domain; protein domains homologous to the carbohydrate-recognition domains (CRDs) of the C-type lectins. This group is chiefly comprised of eukaryotic CTLDs, but contains some, as yet functionally uncharacterized, bacterial CTLDs. Many CTLDs are calcium-dependent carbohydrate binding modules…	AALF020938	0	105
		Q#16 -	AALF001196	specific	153057	16	135	6.72387e-22	83.8233	cd00037	CLECT	-	cl02432	C-type lectin (CTL)/C-type lectin-like (CTLD) domain; CLECT: C-type lectin (CTL)/C-type lectin-like (CTLD) domain; protein domains homologous to the carbohydrate-recognition domains (CRDs) of the C-type lectins. This group is chiefly comprised of eukaryotic CTLDs, but contains some, as yet functionally uncharacterized, bacterial CTLDs. Many CTLDs are calcium-dependent carbohydrate binding modules…	AALF001196	0	137
		Q#17 -	AALF001195	specific	238113	39	283	3.18474e-55	182.476	cd00190	Tryp_SPc	-	cl21584	Trypsin-like serine protease; Many of these are synthesized as inactive precursor zymogens that are cleaved during limited proteolysis to generate their active forms. Alignment contains also inactive enzymes that have substitutions of the catalytic triad residues.	AALF001195	19	288
		Q#17 -	AALF001195	specific	153057	303	426	2.42052e-23	94.2237	cd00037	CLECT	-	cl02432	C-type lectin (CTL)/C-type lectin-like (CTLD) domain; CLECT: C-type lectin (CTL)/C-type lectin-like (CTLD) domain; protein domains homologous to the carbohydrate-recognition domains (CRDs) of the C-type lectins. This group is chiefly comprised of eukaryotic CTLDs, but contains some, as yet functionally uncharacterized, bacterial CTLDs. Many CTLDs are calcium-dependent carbohydrate binding modules…	AALF001195	283	430
		Q#18 -	AALF009202	specific	214480	66	173	2.43648e-19	83.4181	smart00034	CLECT	-	cl02432	C-type lectin (CTL) or carbohydrate-recognition domain (CRD); Many of these domains function as calcium-dependent carbohydrate binding modules.	AALF009202	46	178
		Q#19 -	AALF004837	specific	153057	2	102	4.93898e-13	60.3261	cd00037	CLECT	N	cl02432	C-type lectin (CTL)/C-type lectin-like (CTLD) domain; CLECT: C-type lectin (CTL)/C-type lectin-like (CTLD) domain; protein domains homologous to the carbohydrate-recognition domains (CRDs) of the C-type lectins. This group is chiefly comprised of eukaryotic CTLDs, but contains some, as yet functionally uncharacterized, bacterial CTLDs. Many CTLDs are calcium-dependent carbohydrate binding modules…	AALF004837	0	107
		Q#20 -	AALF020331	specific	153057	2	118	2.62293e-17	74.9637	cd00037	CLECT	-	cl02432	C-type lectin (CTL)/C-type lectin-like (CTLD) domain; CLECT: C-type lectin (CTL)/C-type lectin-like (CTLD) domain; protein domains homologous to the carbohydrate-recognition domains (CRDs) of the C-type lectins. This group is chiefly comprised of eukaryotic CTLDs, but contains some, as yet functionally uncharacterized, bacterial CTLDs. Many CTLDs are calcium-dependent carbohydrate binding modules…	AALF020331	0	123
		Q#20 -	AALF020331	specific	153057	121	241	6.84598e-17	73.8081	cd00037	CLECT	-	cl02432	C-type lectin (CTL)/C-type lectin-like (CTLD) domain; CLECT: C-type lectin (CTL)/C-type lectin-like (CTLD) domain; protein domains homologous to the carbohydrate-recognition domains (CRDs) of the C-type lectins. This group is chiefly comprised of eukaryotic CTLDs, but contains some, as yet functionally uncharacterized, bacterial CTLDs. Many CTLDs are calcium-dependent carbohydrate binding modules…	AALF020331	101	246
		Q#21 -	AALF016234	specific	153057	22	142	3.23209e-26	95.3793	cd00037	CLECT	-	cl02432	C-type lectin (CTL)/C-type lectin-like (CTLD) domain; CLECT: C-type lectin (CTL)/C-type lectin-like (CTLD) domain; protein domains homologous to the carbohydrate-recognition domains (CRDs) of the C-type lectins. This group is chiefly comprised of eukaryotic CTLDs, but contains some, as yet functionally uncharacterized, bacterial CTLDs. Many CTLDs are calcium-dependent carbohydrate binding modules…	AALF016234	2	147
		Q#22 -	AALF001194	specific	238113	49	294	1.59912e-59	195.958	cd00190	Tryp_SPc	-	cl21584	Trypsin-like serine protease; Many of these are synthesized as inactive precursor zymogens that are cleaved during limited proteolysis to generate their active forms. Alignment contains also inactive enzymes that have substitutions of the catalytic triad residues.	AALF001194	29	299
		Q#22 -	AALF001194	specific	153057	340	454	2.824e-18	80.3565	cd00037	CLECT	-	cl02432	C-type lectin (CTL)/C-type lectin-like (CTLD) domain; CLECT: C-type lectin (CTL)/C-type lectin-like (CTLD) domain; protein domains homologous to the carbohydrate-recognition domains (CRDs) of the C-type lectins. This group is chiefly comprised of eukaryotic CTLDs, but contains some, as yet functionally uncharacterized, bacterial CTLDs. Many CTLDs are calcium-dependent carbohydrate binding modules…	AALF001194	320	459
		Q#23 -	AALF006434	specific	153057	156	280	8.12892e-14	66.4893	cd00037	CLECT	-	cl02432	C-type lectin (CTL)/C-type lectin-like (CTLD) domain; CLECT: C-type lectin (CTL)/C-type lectin-like (CTLD) domain; protein domains homologous to the carbohydrate-recognition domains (CRDs) of the C-type lectins. This group is chiefly comprised of eukaryotic CTLDs, but contains some, as yet functionally uncharacterized, bacterial CTLDs. Many CTLDs are calcium-dependent carbohydrate binding modules…	AALF006434	136	285
		Q#24 -	AALF017474	specific	153057	27	117	0.00458648	34.1326	cd00037	CLECT	-	cl02432	C-type lectin (CTL)/C-type lectin-like (CTLD) domain; CLECT: C-type lectin (CTL)/C-type lectin-like (CTLD) domain; protein domains homologous to the carbohydrate-recognition domains (CRDs) of the C-type lectins. This group is chiefly comprised of eukaryotic CTLDs, but contains some, as yet functionally uncharacterized, bacterial CTLDs. Many CTLDs are calcium-dependent carbohydrate binding modules…	AALF017474	7	120
		Q#25 -	AALF003390	specific	310242	233	405	1.29754e-85	262.643	pfam05499	DMAP1	-	cl05191	DNA methyltransferase 1-associated protein 1 (DMAP1); DNA methylation can contribute to transcriptional silencing through several transcriptionally repressive complexes, which include methyl-CpG binding domain proteins (MBDs) and histone deacetylases (HDACs). The chief enzyme that maintains mammalian DNA methylation, DNMT1, can also establish a repressive transcription complex. The non-catalytic …	AALF003390	213	410
		Q#25 -	AALF003390	specific	318509	114	194	1.24413e-35	127.953	pfam16282	SANT_DAMP1_like	-	cl21498	SANT/Myb-like domain of DAMP1; This domain, approximately 90 residues, is mainly found in DNA methyltransferase 1-associated protein 1 (DAMP1) that plays an important role in development and maintenace of genome integrity in various mammalia species. It mainly consists of tandem repeats of three alpha-helices that are arranged in a helix-turn-helix motif and shows a structual similarity with SANT…	AALF003390	94	199
		Q#25 -	AALF003390	specific	153057	447	563	1.62394e-20	86.9049	cd00037	CLECT	-	cl02432	C-type lectin (CTL)/C-type lectin-like (CTLD) domain; CLECT: C-type lectin (CTL)/C-type lectin-like (CTLD) domain; protein domains homologous to the carbohydrate-recognition domains (CRDs) of the C-type lectins. This group is chiefly comprised of eukaryotic CTLDs, but contains some, as yet functionally uncharacterized, bacterial CTLDs. Many CTLDs are calcium-dependent carbohydrate binding modules…	AALF003390	427	568
		Q#26 -	AALF015046	specific	153057	34	180	2.29532e-09	53.0074	cd00037	CLECT	-	cl02432	C-type lectin (CTL)/C-type lectin-like (CTLD) domain; CLECT: C-type lectin (CTL)/C-type lectin-like (CTLD) domain; protein domains homologous to the carbohydrate-recognition domains (CRDs) of the C-type lectins. This group is chiefly comprised of eukaryotic CTLDs, but contains some, as yet functionally uncharacterized, bacterial CTLDs. Many CTLDs are calcium-dependent carbohydrate binding modules…	AALF015046	14	185
		Q#27 -	AALF024712	specific	153057	72	218	2.17088e-10	56.0889	cd00037	CLECT	-	cl02432	C-type lectin (CTL)/C-type lectin-like (CTLD) domain; CLECT: C-type lectin (CTL)/C-type lectin-like (CTLD) domain; protein domains homologous to the carbohydrate-recognition domains (CRDs) of the C-type lectins. This group is chiefly comprised of eukaryotic CTLDs, but contains some, as yet functionally uncharacterized, bacterial CTLDs. Many CTLDs are calcium-dependent carbohydrate binding modules…	AALF024712	52	223
		Q#28 -	AALF019892	specific	310350	146	768	0	592.3	pfam05679	CHGN	-	cl11394	Chondroitin N-acetylgalactosaminyltransferase; Chondroitin N-acetylgalactosaminyltransferase.	AALF019892	126	773
		Q#28 -	AALF019892	specific	153057	838	955	1.65051e-27	107.706	cd00037	CLECT	-	cl02432	C-type lectin (CTL)/C-type lectin-like (CTLD) domain; CLECT: C-type lectin (CTL)/C-type lectin-like (CTLD) domain; protein domains homologous to the carbohydrate-recognition domains (CRDs) of the C-type lectins. This group is chiefly comprised of eukaryotic CTLDs, but contains some, as yet functionally uncharacterized, bacterial CTLDs. Many CTLDs are calcium-dependent carbohydrate binding modules…	AALF019892	818	958
		Q#28 -	AALF019892	superfamily	328824	65	176	1.69469e-05	47.3131	cl21608	Galactosyl_T superfamily	NC	-	Galactosyltransferase; This family includes the galactosyltransferases UDP-galactose:2-acetamido-2-deoxy-D-glucose3beta-galactosyltransferase and UDP-Gal:beta-GlcNAc beta 1,3-galactosyltranferase. Specific galactosyltransferases transfer galactose to GlcNAc terminal chains in the synthesis of the lacto-series oligosaccharides types 1 and 2.	AALF019892	45	181
		Q#29 -	AALF010346	specific	153057	34	159	1.16585e-18	76.1193	cd00037	CLECT	-	cl02432	C-type lectin (CTL)/C-type lectin-like (CTLD) domain; CLECT: C-type lectin (CTL)/C-type lectin-like (CTLD) domain; protein domains homologous to the carbohydrate-recognition domains (CRDs) of the C-type lectins. This group is chiefly comprised of eukaryotic CTLDs, but contains some, as yet functionally uncharacterized, bacterial CTLDs. Many CTLDs are calcium-dependent carbohydrate binding modules…	AALF010346	14	160
		Q#30 -	AALF002414	specific	153057	89	240	5.85774e-13	63.4077	cd00037	CLECT	-	cl02432	C-type lectin (CTL)/C-type lectin-like (CTLD) domain; CLECT: C-type lectin (CTL)/C-type lectin-like (CTLD) domain; protein domains homologous to the carbohydrate-recognition domains (CRDs) of the C-type lectins. This group is chiefly comprised of eukaryotic CTLDs, but contains some, as yet functionally uncharacterized, bacterial CTLDs. Many CTLDs are calcium-dependent carbohydrate binding modules…	AALF002414	69	245
		Q#31 -	AALF001197	superfamily	321932	7	99	7.29473e-08	46.596	cl02432	CLECT superfamily	N	-	C-type lectin (CTL)/C-type lectin-like (CTLD) domain; CLECT: C-type lectin (CTL)/C-type lectin-like (CTLD) domain; protein domains homologous to the carbohydrate-recognition domains (CRDs) of the C-type lectins. This group is chiefly comprised of eukaryotic CTLDs, but contains some, as yet functionally uncharacterized, bacterial CTLDs. Many CTLDs are calcium-dependent carbohydrate binding modules…	AALF001197	0	102
		Q#32 -	AALF008453	specific	238113	49	294	7.67778e-59	192.876	cd00190	Tryp_SPc	-	cl21584	Trypsin-like serine protease; Many of these are synthesized as inactive precursor zymogens that are cleaved during limited proteolysis to generate their active forms. Alignment contains also inactive enzymes that have substitutions of the catalytic triad residues.	AALF008453	29	299
		Q#32 -	AALF008453	specific	153057	340	460	1.66092e-20	86.5197	cd00037	CLECT	-	cl02432	C-type lectin (CTL)/C-type lectin-like (CTLD) domain; CLECT: C-type lectin (CTL)/C-type lectin-like (CTLD) domain; protein domains homologous to the carbohydrate-recognition domains (CRDs) of the C-type lectins. This group is chiefly comprised of eukaryotic CTLDs, but contains some, as yet functionally uncharacterized, bacterial CTLDs. Many CTLDs are calcium-dependent carbohydrate binding modules…	AALF008453	320	462
		Q#33 -	AALF024441	specific	153057	20	145	7.04196e-27	100.002	cd00037	CLECT	-	cl02432	C-type lectin (CTL)/C-type lectin-like (CTLD) domain; CLECT: C-type lectin (CTL)/C-type lectin-like (CTLD) domain; protein domains homologous to the carbohydrate-recognition domains (CRDs) of the C-type lectins. This group is chiefly comprised of eukaryotic CTLDs, but contains some, as yet functionally uncharacterized, bacterial CTLDs. Many CTLDs are calcium-dependent carbohydrate binding modules…	AALF024441	0	150
		Q#34 -	AALF022152	specific	153057	1	99	2.68196e-19	76.1193	cd00037	CLECT	N	cl02432	C-type lectin (CTL)/C-type lectin-like (CTLD) domain; CLECT: C-type lectin (CTL)/C-type lectin-like (CTLD) domain; protein domains homologous to the carbohydrate-recognition domains (CRDs) of the C-type lectins. This group is chiefly comprised of eukaryotic CTLDs, but contains some, as yet functionally uncharacterized, bacterial CTLDs. Many CTLDs are calcium-dependent carbohydrate binding modules…	AALF022152	0	104
		Q#35 -	AALF020089	specific	307529	894	1004	1.69956e-58	195.471	pfam01413	C4	-	cl02467	C-terminal tandem repeated domain in type 4 procollagen; Duplicated domain in C-terminus of type 4 collagens. Mutations in alpha-5 collagen IV are associated with X-linked Alport syndrome.	AALF020089	874	1009
		Q#35 -	AALF020089	specific	307529	786	890	1.71282e-53	181.604	pfam01413	C4	-	cl02467	C-terminal tandem repeated domain in type 4 procollagen; Duplicated domain in C-terminus of type 4 collagens. Mutations in alpha-5 collagen IV are associated with X-linked Alport syndrome.	AALF020089	766	895
		Q#35 -	AALF020089	specific	189968	139	196	2.4891e-05	42.4762	pfam01391	Collagen	-	cl22949	Collagen triple helix repeat (20 copies); Members of this family belong to the collagen superfamily. Collagens are generally extracellular structural proteins involved in formation of connective tissue structure. The alignment contains 20 copies of the G-X-Y repeat that forms a triple helix. The first position of the repeat is glycine, the second and third positions can be any residue but are fre…	AALF020089	119	201
		Q#35 -	AALF020089	specific	189968	351	410	0.00028204	39.7798	pfam01391	Collagen	-	cl22949	Collagen triple helix repeat (20 copies); Members of this family belong to the collagen superfamily. Collagens are generally extracellular structural proteins involved in formation of connective tissue structure. The alignment contains 20 copies of the G-X-Y repeat that forms a triple helix. The first position of the repeat is glycine, the second and third positions can be any residue but are fre…	AALF020089	331	415
		Q#35 -	AALF020089	specific	189968	85	151	0.000631885	38.6242	pfam01391	Collagen	-	cl22949	Collagen triple helix repeat (20 copies); Members of this family belong to the collagen superfamily. Collagens are generally extracellular structural proteins involved in formation of connective tissue structure. The alignment contains 20 copies of the G-X-Y repeat that forms a triple helix. The first position of the repeat is glycine, the second and third positions can be any residue but are fre…	AALF020089	65	156
		Q#35 -	AALF020089	specific	189968	638	688	0.00195998	37.0834	pfam01391	Collagen	-	cl22949	Collagen triple helix repeat (20 copies); Members of this family belong to the collagen superfamily. Collagens are generally extracellular structural proteins involved in formation of connective tissue structure. The alignment contains 20 copies of the G-X-Y repeat that forms a triple helix. The first position of the repeat is glycine, the second and third positions can be any residue but are fre…	AALF020089	618	693
		Q#35 -	AALF020089	specific	189968	181	233	0.00678155	35.5426	pfam01391	Collagen	-	cl22949	Collagen triple helix repeat (20 copies); Members of this family belong to the collagen superfamily. Collagens are generally extracellular structural proteins involved in formation of connective tissue structure. The alignment contains 20 copies of the G-X-Y repeat that forms a triple helix. The first position of the repeat is glycine, the second and third positions can be any residue but are fre…	AALF020089	161	238
		Q#36 -	AALF019360	specific	153057	26	140	5.69723e-08	47.9998	cd00037	CLECT	-	cl02432	C-type lectin (CTL)/C-type lectin-like (CTLD) domain; CLECT: C-type lectin (CTL)/C-type lectin-like (CTLD) domain; protein domains homologous to the carbohydrate-recognition domains (CRDs) of the C-type lectins. This group is chiefly comprised of eukaryotic CTLDs, but contains some, as yet functionally uncharacterized, bacterial CTLDs. Many CTLDs are calcium-dependent carbohydrate binding modules…	AALF019360	6	143
		Q#37 -	AALF022151	specific	153057	2	101	1.51506e-20	79.2009	cd00037	CLECT	N	cl02432	C-type lectin (CTL)/C-type lectin-like (CTLD) domain; CLECT: C-type lectin (CTL)/C-type lectin-like (CTLD) domain; protein domains homologous to the carbohydrate-recognition domains (CRDs) of the C-type lectins. This group is chiefly comprised of eukaryotic CTLDs, but contains some, as yet functionally uncharacterized, bacterial CTLDs. Many CTLDs are calcium-dependent carbohydrate binding modules…	AALF022151	0	106
		Q#38 -	AALF008782	specific	153057	22	147	1.11966e-23	89.2161	cd00037	CLECT	-	cl02432	C-type lectin (CTL)/C-type lectin-like (CTLD) domain; CLECT: C-type lectin (CTL)/C-type lectin-like (CTLD) domain; protein domains homologous to the carbohydrate-recognition domains (CRDs) of the C-type lectins. This group is chiefly comprised of eukaryotic CTLDs, but contains some, as yet functionally uncharacterized, bacterial CTLDs. Many CTLDs are calcium-dependent carbohydrate binding modules…	AALF008782	2	152
		Q#39 -	AALF024376	specific	214480	27	162	1.25751e-10	58.3802	smart00034	CLECT	-	cl02432	C-type lectin (CTL) or carbohydrate-recognition domain (CRD); Many of these domains function as calcium-dependent carbohydrate binding modules.	AALF024376	7	167

## Sheet: C. quinquefasciatus
		Gene	Genome Location	LEN		Name	Description (if known)
		CPIJ000437	SuperContig supercont3.5: 67040	104	MDINQELATIESAEDNLAFLAAVGSYTDYVLTSGTDLGKEGSWMWLVNQRQIPGWNQFSAWDNGEPNNQGPEDCLVGFNRDGVLYWNDIPCGNAYCYMCQELIL	-	serine protease, putative [Source:VB Community Annotation]
		CPIJ015403	SuperContig supercont3.675: 43176	104	MDINQELATIESAEDNLAFLAAVGSYTDYVLTSGTDLGKEGSWMWLVNQRQIPGWNQFSAWDNGEPNNQGPEDCLVGFNRDGVLYWNDIPCGNAYCYMCQELIL	-	serine protease, putative [Source:VB Community Annotation]
		CPIJ015401	SuperContig supercont3.675: 30065	116	MEAWRRCQWNGHRLATVSSEADSKLLEAAIGASSVKTGPWWIAGTDQGSEGNFIWISTNIPVGFGTGYENFYPDQPDNAGGAEDCMEIGRWGGVRWNDAPCGWKQRYICEQIKGQL	-	galactose-specific C-type lectin, putative [Source:VB Community Annotation]
		CPIJ003650	SuperContig supercont3.53: 853581	133	MRQTNQTRKKHTVNSTQTCAKPCILGIGKEKDKRTYQHSPVFNNVSTHIWIGASDLCKEGTFCWHATGKKVTFINWRWDNPDNENNVEHCVSLLSVPNGKWDWHANDQSCNRMHHFVCEDFRTLLGIVVPLKK	CTL16	C-type lectin [Source:VB Community Annotation]
		CPIJ001323	SuperContig supercont3.18: 343983	136	MSKLVLLFLIVAAFHSSAQQARSSSWFKANEYCNYLGMRLAIISSQEDQAKLIEVLKSTDQYGTEEGNFHWVATGTRLQFTRWHPHQPDNGIGAEHCLELRYIPSEGWDWHWNDRGCSTSHYFACENVEGREIVLF	CTL12	C-type lectin [Source:VB Community Annotation]
		CPIJ018154	SuperContig supercont3.1162: 2781	139	MRLQRPRTAILYASMAYWGAVNISNTWTLPQDGFTVFYRYFRDKISWFEADAVCQFHHANLVTAGGANDDDDDDGKPKMNGGNKFVLSDRTKRKVRVCDVVDNGVQFDAARAFLKELDVTNPVWIGLMRPENSARFTWT	-	Putative uncharacterized protein [Source:UniProtKB/TrEMBL;Acc:B0XFZ1]
		CPIJ002079	SuperContig supercont3.21: 295024	141	MQFVFKISMVLAVVNLVACSSKGKYVAMTEKKTFLEAWRAYNSQLRIMLDQTGPKHSTYWIAGTDIGHEGRWMWITNDSPITAYTNWGGANPNNANGQDCMNIGSFEDDPTLWDDVSCEEEHSYICERIPRKSQPNTETMR	CTL13	C-type lectin [Source:VB Community Annotation]
		CPIJ015611	SuperContig supercont3.743: 40403	144	MASLTARKSTQRYVVFNNKRSTFFEAWRACMSLGLRLATVNSAQDDAALLVALRDAGTHHKGPWYIAGTDLGKEGSFVWLTTNREVGYGSGYVNWQTGEPSNSGGNEHCIESAVLQVTGLFSATVPTATAAQRLTPGSLPTTRL	-	Salivary C-type lectin [Source:UniProtKB/TrEMBL;Acc:B0X9Y1]
		CPIJ016688	SuperContig supercont3.792: 150404	144	MTQTWQNSRESQNANWFKAVEHCHSLGMQLVTIESKAKNDEVATFINTTESYNKYNYWIGGSDLAQKFSFKWLATGKPFEYTNWSANEPNNANNNEDCVHIVHQPQLRQFWTWNDHRCSKELDFLCENIASPVSGDSSEIKFFK	-	galactose-specific C-type lectin, putative [Source:VB Community Annotation]
		CPIJ004916	SuperContig supercont3.80: 710366	145	MIDGVVKAGFCVCVQQNWFGAVDCCNHHGMRLATVNDETEHASLNGAAESSAVFNATGSNFWIGASDLAAGNGVHVWQATGQSMNFSKWLENKSQDAAKHCVELNYDPAAQTWHWNWKLQDCERKLYFACEMVVKMFAADLIKVY	-	galactose-specific C-type lectin, putative [Source:VB Community Annotation]
		CPIJ016689	SuperContig supercont3.792: 153788	150	MKFKIQLILFVSLFLAINCQKEAVVGRYHFFQGYKVNWIGAVEACNRRNLTIVSIESEEKQKDLEHAGDQAPEGPHWIGGSNLSSRKDYVWLPSGEPFSFTSWHPGQPNNRGNCVIYWNFPSSIPVGHWFAYDCNKSYDAFICEEKPVLN	-	Putative uncharacterized protein [Source:UniProtKB/TrEMBL;Acc:B0XB00]
		CPIJ018418	SuperContig supercont3.1154: 11284	152	MGMQLATAETPERLQAVMEQIQRANRSTHTWVGANDLKLEGSFVWISGAPVGQLNWVQVAPNNAGGNEHCLELINMPAKGIRWQFNDNNCAVHNIFICEVQDCKGKEVGGTRKSQTFSNKSAKGSQATTRIESLDEQQGDDDFAICVYKSCV	-	galactose-specific C-type lectin, putative [Source:VB Community Annotation]
		CPIJ016687	SuperContig supercont3.792: 148113	154	MFKTVFLLFGFGCLLVCAQKPEPKEYVVIQKESNWIGAIEFCHRIRMQPAIVSSAQQQRQIEEAVAASPEPTPGPMGKKTYYWIGASNLSSKRWFIWEPTGQPLIYAKWEANQPSPKFNCVALGYSASTLERGQWSTADCDQQLKQFVCEASPR	-	antifreeze protein, putative [Source:VB Community Annotation]
		CPIJ017618	SuperContig supercont3.964: 37146	154	MFSKTVIGLVSFAVLCSLSGVQSDRPRYILQNTKVTYFEALRNCNDLGLQLASVNNAQDNTLLKAAIGTQTGPWWSAGTDLGDEMKWMWITSKNPFGYTNWAPGQPENADTNENCLIVGFPVGQGETRWKDEPCGTKYKYICEPKSEQRPNRAG	-	Salivary C-type lectin [Source:UniProtKB/TrEMBL;Acc:B0XDS0]
		CPIJ014105	SuperContig supercont3.489: 40480	156	MYKLIGLVVILAVSSSQQNLIENDSQSKYLIPNFTANWFKAVEYCTYLGRRLANIESPAAEENLYRAIKSSEVFVNVSTRVWIGANDLGDEGNFHWHATGRRVQYANWVHLQPDNWGGNENCVEVGTNNVGGFQLNWKWNDDDCNRSHYFACEEGS	-	galactose-specific C-type lectin, putative [Source:VB Community Annotation]
		CPIJ004339	SuperContig supercont3.68: 324969	158	MFFTQASLVLTAIWLLTDSPVAVSSIDITFQEHIRDAQKKYLLVNDKKSFFGAWQDCTSLGLKLATVTSKADADELATAIGSYNPEYKQQWWIGAIALNHKGYFMWISTSRPLIFQNFMKGEPNNQDGKEDCVSIGQYPDYKWNDDECEKLKHYICEA	CTL18	C-type lectin [Source:VB Community Annotation]
		CPIJ015402	SuperContig supercont3.675: 42077	159	MPPGPSGIEPTPYWVPAINEYLNQTKVYTLHCEKTVDFFTAWRSCYDLGEELATIESSRDNKALASALESSDNLAYTSGTDAGKEGSYVWLVNKRPIPGQWNNFTAWNPGEPNNSETKEHCLVVKNLPDGSAGWNDVPCDVSLCFVCQRFEIPDGAEVY	-	galactose-specific C-type lectin, putative [Source:VB Community Annotation]
		CPIJ000449	SuperContig supercont3.5: 167317	160	MLAKVWLKTFSLIACGAFVAAASPINATRSTCQQKSYRVYNNVGVTFMEAWRRCQWNGHRLATVSSEADSKLLEAAIGASSNKTGPWWIAGTDQGSEGNFIWISTNIPVGFDTGYENFYPTQPDNAGGAEDCMEIGRWGGVRWNDAPCGWKQRYICEQIS	-	galactose-specific C-type lectin, putative [Source:VB Community Annotation]
		CPIJ000443	SuperContig supercont3.5: 94143	161	MEEETFYPGTVQEAHQAGRELVSKEAASGKPQGGKAPTECGARYEADQAKLLRNRENEHGRLLLLFWHCGNQDLKQWLDDLGYGAGQNFWIGANDLAKPGLFRWGLTANEVTFSKWARGEPNFMTVRGETEHCVELNPNTMEWNDSGCSKRLHFICETFSN	-	galactose-specific C-type lectin, putative [Source:VB Community Annotation]
		CPIJ012307	SuperContig supercont3.385: 288517	162	MRGAVFLGVLALSVAVSTGFCPKAECEDKAEFVIPNFKANWFKAMEYCHYLGLKLTRVRSADDQLRIEVAINGTDKGTDTEFWTGGNDLGDQRNFHWYSTGGRITWFNWFDVESSYNQRRNYVDQASGNCIYLGYQNSDDLWKWGLGSYQDARYFICERNLS	-	galactose-specific C-type lectin, putative [Source:VB Community Annotation]
		CPIJ015095	SuperContig supercont3.646: 221992	162	MSTTGIEPETFDILTLRLNCLGHHSLMTQESVIEQANWHGANLHCTTRGSSLVTVTSLEKHEALVKFLEKSDKKYSNQGYRFWIGASSLPDGENFVWQSTGSRLSFTKWNLGEPNNAGGVEQCVEIIHCPGCNRIWDWNDMKCSLKAYFVCETVDDSNIRQF	-	galactose-specific C-type lectin, putative [Source:VB Community Annotation]
		CPIJ006801	SuperContig supercont3.135: 204995	171	MSFQAVSSVLALALVVLAASSSAAKNSTLDISSRAGFANSYQRYFVYNDEPVTFFEAWHKCRAHGLRLASVHSALDDVKLMVAIAQENINQRGPWWIAGTDLGKPGSFVWITGNKRIDGRVGYTNFAAGQPENLSGTGHCLVAGGAGGTQWNNVDCESKSRYICELDKCDC	-	Salivary C-type lectin [Source:UniProtKB/TrEMBL;Acc:B0WID6]
		CPIJ006804	SuperContig supercont3.135: 269363	171	MSFQAVSSVLALALVVLAASSSAAKNSTLDISSRAGFANSYQRYFVYNDEPVTFFEAWHKCRAHGLRLASVHSALDDVKLMVALAQEDINQRGPWWIAGTDLGKPGSFVWITGNKRIDGRVGYTNFAAGQPENLSGTGHCLVAGGAGGTQWNNVDCESKSRYICELDKCDC	-	Salivary C-type lectin [Source:UniProtKB/TrEMBL;Acc:B0WID9]
		CPIJ006808	SuperContig supercont3.135: 391939	171	MSFKAVAFVLAVALMSTSSVSPLANPTPAKNSSLDISARAGFANSYQRYFVFNDEELTFFEAWHKCRAHGLRLASVHSALDDAKLKVALAQKDINQRGPWWIAGTDLGKSGSFVWITDDKRIDGRTGYTNFAPGEPNNAGGNEHCLEVGGGPKGTLWNDCACDLKRGTSAS	-	Salivary C-type lectin [Source:UniProtKB/TrEMBL;Acc:B0WIE3]
		CPIJ006818	SuperContig supercont3.135: 552710	171	MTFQAVSSVLSLALVVLASSSSATKNSTSDISSRAGFANSYQRYFVFNDEPVTFFEAWHKCRAHGLRLASVHSALDDVKLMVALAQEDINQRGPWWIAGTDLGKPGSFVWITGNKRIDGRVGYTNFAAGEPDNLSGTGHCLVAGGAGGTQWSNVECGSKNRYICELDKCDC	-	Salivary C-type lectin [Source:UniProtKB/TrEMBL;Acc:B0WIF3]
		CPIJ006805	SuperContig supercont3.135: 340173	172	MSFQTVSSALVLSLVALASSSSATKNSTSDISSRAGFANSYQRYFVYNDDPVTFFEAWHRCRAHGLRLASVHSALDNVKLMAALAQKDINQRGPWWIAGTDLGRTGNFVWITSNKRIDGRSGYTNFAAGEEKSACANEHCLVAGDGTGGTQWDSVSCDNRNGYICELDTCDC	-	Salivary C-type lectin [Source:UniProtKB/TrEMBL;Acc:B0WIE0]
		CPIJ006812	SuperContig supercont3.135: 414343	172	MISKALSAVLVLTIAMVSSSLASPDFNATEEVLARSDALDSNQRYHVFNDKVVDFFQAWQYCASLGLRLATVNSVEDDAELAVALIRADRKAKGPWWIGGTDLGKEGNFVWITNGKPLGHKTGFTNYAPGEPNNYGGNENCIEVGFFGGTTWNDRGCDVARATICEKVTVKC	-	Salivary C-type lectin [Source:UniProtKB/TrEMBL;Acc:B0WIE7]
		CPIJ006813	SuperContig supercont3.135: 416182	172	MISKALSAVLVLTIAMVSSSLASPDFNATEEVLARSDALDSNQRYHVFNDKVVDFFQAWQYCASLGLRLATVNSVEDDAELAVALIRADRKAKGPWWIGGTDLGKEGNFVWITNGKPLGHKTGFTNYAPGEPNNYGGNENCIEIGFFGGTTWNDRGCDAARATICEKVTVKC	-	Salivary C-type lectin [Source:UniProtKB/TrEMBL;Acc:B0WIE8]
		CPIJ019507	SuperContig supercont3.1678: 37191	172	MRICTQQSSVTLKMSPRAPLVVLILATVAIASTQAALTTSDVLKSNARYFVINDRTGTFWQAFRYCNSLGLQLASVNSANDNKALTAAIAAAPPRKTKGAWWIAGTDLGKEGDFVWVTTQSRLGYRTGYTNWAAGEPNNEFGNEHCVEVYSYGEWNDKNCDVPRNYICEKPW	-	Salivary C-type lectin [Source:UniProtKB/TrEMBL;Acc:B0XJD5]
		CPIJ009922	SuperContig supercont3.265: 54426	173	MVVGWSLLGWALSWLAVATVVVSAIVTVDKEALTRECDPDTPMVVPNFKANWFKATEYCHYLDRNLVIVTSAEKQEVITKVLEGTDKFGDNSFWVGGSDLAELGNFHWHSTGTRIVWHNWSELVPMPTADDPTRKDDRCVLLSNNTEMGGFKWIVVNCWDEYYFVCEKGVFAK	CTL11	C-type lectin [Source:VB Community Annotation]
		CPIJ006809	SuperContig supercont3.135: 394044	177	MSFKAVAFVLAVALVSTSLVYPLANPTPAKNSSLDISARAGFANSYQRYFVFNDEELTFFEAWHKCRAHGLRLASVHSALDDAKLKVALAQKDINQRGPWWIAGTDLGKSGSFVWITDDKRIDGRTGYTNFAPGEPNNAGGNEHCLEVGGGPKGTLWNDCACDLKKRYICELDSCDC	-	Salivary C-type lectin [Source:UniProtKB/TrEMBL;Acc:B0WIE4]
		CPIJ007998	SuperContig supercont3.186: 676228	177	MLLKEVCFLVAVVLSIATCGSSYRNSTLISPSSNWSTKAKISRAINSGTKYIALNENLNFFEAWQMCESYGLKLASVTSPADTNQIKVALNNANARNWGEYWIAGTDLGRSKSFLWITTGKNIWRPNFYLNWNSGQPDNSGGNEHCIEIYQESANRWNDRDCYVRHGFVCQLSTLSC	-	Salivary C-type lectin [Source:UniProtKB/TrEMBL;Acc:B0WML8]
		CPIJ007999	SuperContig supercont3.186: 679140	177	MLFKVVCLLVAVVLSIATCSSSERNGTFIAPSSNSSAQAKVLRAARSGTKYIAFLERLNFFEACQACESYGLRLASVTSAADTNEIQVALNNAKAEQWWTFWIAGTDLGRSRSFLWITTGKPIWRPNLYLNWYPGQPDNHGGIEYCIEVYHESANRWNDNDCNVRQRFVCQVDYSSC	-	Salivary C-type lectin [Source:UniProtKB/TrEMBL;Acc:B0WML9]
		CPIJ000436	SuperContig supercont3.5: 65462	177	MDRLNVCLLFSFAFSYNFLSLKKRIKKIVMLVFPAINEYLNQTKVYTLHCEKTVDFFTAWRSCYDLGEELATIESSRDNKALASALESSDNLAYTSGTDAGKEGSYVWLVNKRPIPGQWNNFTAWNPGEPNNSETKEHCLVVKNLPDGSAGWNDVPCDVSLCYVCQRFEIPDGAEVY	CTL1	C-type lectin [Source:VB Community Annotation]
		CPIJ006807	SuperContig supercont3.135: 384242	178	MPFIAAFVLAAALISTSSAFPQKKPEPDKNSTLGISSRAGFPNSYQRYFVYNDEELTFIDACQKCRAHGLRLASVHSALDVVKLGAALAQEDINQRGPWWIAGTDTGMSGSFELITGNQRLGARSGYTNFGPGEPNNLGGDEHCMEVGGGPWGTLWNDAVCDQKKRYICELDSSLKTF	-	Salivary C-type lectin [Source:UniProtKB/TrEMBL;Acc:B0WIE2]
		CPIJ015742	SuperContig supercont3.686: 168878	178	MDISQRITTIQLDGVQYFVSRMNPYSPELNYFLAYQYCRSLGLQLASFETKEKVESMTQYLQNAGYSKYNFWTSGNRLGTGMFLWMSTGLPFNATFDYFEKSSDASTGLDPLDHNSNTSPQRTARDSSSGIERGCVHLKAPSLRWEPEDCLAVKDFICEQTRCYYYNYGSIPVSSAQG	-	Putative uncharacterized protein [Source:UniProtKB/TrEMBL;Acc:B0X8R0]
		CPIJ006811	SuperContig supercont3.135: 411155	179	MLAKLASLIFVVAFASANSSLEEPTLDEAVPYAAGAFSNDSVQCFPKRFIVFNHVEVSFFKAWHLCESYGFELATVKSPSEDVQLKMAIEEADPKQVGPWWVAGTDLGLEGHFVWLTTGKPIGYQTGYRNFGPGEPNNLNGTEHCVEIGHPNGTFWNDKNCDVKRRFICEAREPLPLGC	-	Salivary C-type lectin [Source:UniProtKB/TrEMBL;Acc:B0WIE6]
		CPIJ006816	SuperContig supercont3.135: 550346	183	MTSKAALLTVVLAISLTTSNSAIPLHNRTSPTPKQPGLATTLYLRAGFHPPEQRYFVFNSREVDFFQAWHLCASIGLQLASVNTAEDDAALKLAFRAADSNQIGPWWIAGTDLGKNGHFLWITTARPLGYRTGYTNFAPGQPDNTAGREHCVEAGYPSGTLWNDRSCDVRRRYVCEAVTSEFC	-	Salivary C-type lectin [Source:UniProtKB/TrEMBL;Acc:B0WIF1]
		CPIJ013150	SuperContig supercont3.478: 78377	185	MSIKAASVILALTVALVPFSAADIPVMEDPMVLMNSTLDASAAADDAQLKLAFAENGFNDKARWWIAGTELGKTGSYVWITDNKPIEYTNFLPNEPNNAGGVEHCLEVGSGGIGSTQWNDYNCDNKLRYIFNAQLSYTPRYFHLAPSVVWMIFPSIRVWITTNKWMQLNSTQLNTHHSMERKHLF	-	Salivary C-type lectin [Source:UniProtKB/TrEMBL;Acc:B0X2H9]
		CPIJ006802	SuperContig supercont3.135: 207833	186	MSPKLALVTVILAISLATSYSAVPIQNGTSAVTPLPVRVNTPYFRVNTPYFRFPNQRYFVFNNRQVTFFEAWHQCASIGLRLASVNSAEDDTALRLALRAADSNEVGPWWIAGTDLGKTGHFVWITTMKPLGYRTGYTNFGPGQPDNAGGVEHCVEAGWRSGTTWNDRNCEVRNRYVCETYTSEYC	-	Salivary C-type lectin [Source:UniProtKB/TrEMBL;Acc:B0WID7]
		CPIJ000438	SuperContig supercont3.5: 77330	189	MRRSALFLAAVVLFSGIYAEEASKAVIPEDSGKSGDSGESEKHVKPAHPVESLNPDPEDFLNRGKNYTFICDVKQNFFSAWRKCIDRKLELATIESLEDNLAFEAALGSYREQVYTSGTDMGKEGSFVWLVNKRVIPGWNNFEAWETGEPNNNAGNENCLVGIVKGGRVQWNDIPCNNEYCYMCQDILT	-	serine protease, putative [Source:VB Community Annotation]
		CPIJ013991	SuperContig supercont3.494: 79095	194	MKQEKHKTRQDSKEEVECCHQCHTMASLVIGKYKFQLTTTSTIFCAADFGVHAATKKRYIVHNQSYVTFYDAWRRCQGFGQRLATVTSKEDSELLESTIKQLLIPFGVWWIGGTDEGKEGYFTWISTNEPVGKNGGYTNFYPLQPSDFLGLENCLEVGRFGGVQWNDANCFLLQRFICEADVNVDDDCDEEDSE	-	serine protease, putative [Source:VB Community Annotation]
		CPIJ006817	SuperContig supercont3.135: 551169	196	MSYKLALATVILAISLATSYSAVPIQNGTSAVTPLPVRVNTPYFRVNTPYFRVNTPYFRAAQFPNQRYFVFNNRQVTFFEAWHQCASIGLRLASVNSAEDDAALKLALHAADSNEAGPWWIAGTDLGKTGYFVWITTMKPLGYRTGYSNFAPGQPDNANGVEHCVEAGWRSATTWNDRNCDAKRRYVCETYTSENC	-	Salivary C-type lectin [Source:UniProtKB/TrEMBL;Acc:B0WIF2]
		CPIJ004607	SuperContig supercont3.74: 1062242	217	MKQFVVLAALVGLTVAQFPNGRVLEAPNPQLCANRIVHERAPDGKGYFFSWRDPTLAGVEKDWLDARNFCRQRCMDSVSVETSPENEWIKQRIVDGKQKYIWTSGRLCDFKGCDRPDLQPVVVNGWFWTAELQKLAPSTVRNQNDWSENGGIGKPQPDNRELQQGGAPENCLAILNNFYNDGVHWHDVACHHVKPFVCEENDALLKYVKYTNPGLRI	-	Putative uncharacterized protein [Source:UniProtKB/TrEMBL;Acc:B0WCD7]
		CPIJ005987	SuperContig supercont3.101: 406375	219	MSVLRTLTLLAIGATVVLAQRRLALPDPRSCANRVRHATYRDARGVAHSYFFSWEHQPTRNLEVDWLDARNICRRHCMDAVSMETPQENEFIKQRIARGNVRYIWTSGRKCNFAGCDRPDLQPPNENGWFWSGSGVKIGPTTQRNTGDWSYTGGYGQQQPDNREAAQGNDESCLSILNNFYNDGLKWHDVACHHLKPFVCEDSDELLNFVRSRNPGVRL	-	Putative uncharacterized protein [Source:UniProtKB/TrEMBL;Acc:B0WF16]
		CPIJ005984	SuperContig supercont3.101: 303606	236	MKLFLLVLASLIAVCLAEPKPAINEVKSNQPQQKPGRFLSLPVPEKCASRPKEFNYRGHNYFYSGHVPALADKRVDWLDGRNICREYCMDLVSLETQEENNLIFRLIQQNDVPYIWTAGRLCDFKGCENRPDLEPKNVYGWFWSNNREKIQPTNKIPNGWGYNPWSKSGHKKIPQPDNAEFDINQTTESCLSVLNNVYNDGIGWHDVACYHEKPVVCEDSEELLNYVAATNPGIRL	-	Putative uncharacterized protein [Source:UniProtKB/TrEMBL;Acc:B0WF13]
		CPIJ017075	SuperContig supercont3.861: 63198	261	MVLLLLLFANWFKAVEYCNYLGARLAIVASYENQTELAEMVQQTDKYNSISTEFWIGASDLADEGHFIWHATGTRVQYSNWKVLQPDNGGNVEHCVEVRYIPSERWDWQWNDLDCKKMRYFVCEYTDVANWFKAAEYCHHLGAELVTVTNAQKYNELKEAVKGSEIYNSAHTEFWIAANDLAEEGHFYWHGSGSRAQFTNWMKQQPDGSSVDENCVEVRNIPAYQWHWAWNDLDCRKMRYFVCEFTKSVNQISTVRKMYCQ	-	galactose-specific C-type lectin, putative [Source:VB Community Annotation]
		CPIJ007868	SuperContig supercont3.189: 342369	263	MAYISLNWFEAVEYCNRRGMQPAILDSQAKHELAVREAQATGRQSSGFFGLWLGASDLAKHQSYVWQPTGAPVLWAKWSPGEPTGDPEHCMNLYYWPDRGFEWTVNDAPCDTTLHALCQERSTKKPTGQTCVDCTVQYHISSNELTWFESIEYCNRRGMRPAVLDSQAKHDQAVREAQATGRQSAGFFGLWVGASDLAKTGSYVWQATGAPVTWAKWSPGEPSGPPEHCMTLYYWPERQFDWEANDAPCDTTLYALCQKEVAN	-	antifreeze protein, putative [Source:VB Community Annotation]
		CPIJ007869	SuperContig supercont3.189: 350421	307	MSRASHPVLKVALLLLVLQQSSSCNSRYHISLMRLNWFESIEYCSRLGMRLSVLNTLEKHTEAVREAQATVRDFSGFHNGLWIGGSDLGKKGSFVWLPTGTKVTWTKWKFGEPSGGANERCMNLYNWHEEEFYWMTNDANFDQLARISEVAIMARSFRTIAKLVLLLLLAAEQGLSCNSRYYISSTTFNWFEAVEYCNRLGMRPAILDTPAKHDEAVREAQLTGKQASGFFGLWLGATDLGRIGTYVWQPTGSRVGWVKWRPGEPTGGPEHCMNLYYWPSQGFQWTVNDAPCDTKLYALCQQDYRDY	-	galactose-specific C-type lectin, putative [Source:VB Community Annotation]
		CPIJ006092	SuperContig supercont3.119: 102642	316	MSSGSGGVVRKMGLNGRLVVVVVVAVLQLLTVDGIYVVEKGGRKSFVKMSPAQWTEPEEDGLWSSLLEEYTLGVIDRPVRRDQLNSPPARHLHAMRKLRGTSPTECWHLAGSFRDGFVSAGAIEKLYTCPDNFTRVHDICYHFGVDRGLNWKSASTLCKSYGGHLAEFESSTEFQDVVAYILNNQLNRGKEFWLGGLNPGLLWIWTQSAKPVNPNTNLTSITKTGGNSSSTTTTTSKPDATKIVNKTQSGKPQKQTEPTLEITGTGRCLKLSYNGALYTYGYSGQDCSARFNYICELKNKGLDNEISRIAKQLELD	-	Putative uncharacterized protein [Source:UniProtKB/TrEMBL;Acc:B0WGZ1]
		CPIJ007062	SuperContig supercont3.139: 597551	321	MLLLQVAITIAIILQTHPEPICSRHRTRIQHRFHALRHCQRSNKTIIGLINVSTVKECAQYARKRHGMAFNFGPKGRNLTNLFDLVDAQRSRNNTSKKPPKGTDTITADPEEFYNCQVLDCPEYRNLSTVVNDTRFDYYSLYTRPARNATCLPAIGMFVLDDRRLNYSQAYNECLSMDGTLAHVVSDRRTVGLSRLQSTISFLKNDTKNATEPVFIGLNETVKNKFFTSSHEPLECFLYRAWAPGHPARTRQPGCVALSPNNSSWTVHNCNHSLRFICELNTSGPPQYEARLKRKCSVRRPNNRARPKKVVAGVTIEGSGN	-	Putative uncharacterized protein [Source:UniProtKB/TrEMBL;Acc:B0WIQ7]
		CPIJ000444	SuperContig supercont3.5: 100656	365	MKKTVCFGGSLLDFSVRFAGYSGTKLFSIEASQRRECALAAKEEPTPFWEDVADDAVLLVIGSTGSTPGGGASQSAVHLAAKPERVLIILRRNNLLRESVPVDSCDRRRKSYHVYYDRYVDFLGAWSACHSFGQRLATITSEDDARLLKQAIAKTARSSIFYVAGYDTGYNGKWVWFPSNTEITGYSNWYTGLPDLHGERCLEIGRFGGITWNDISCCTHLHYICEEILTISDSFEIMDPGPNLVKRYYVHYDKHVDFLGAWNACLRYGQRLATVTSQEEANLLQETLDKVPRKSIYYIAGIDTNGDNKNWVWVSRNNAKVAGYTNWHLGQPDNVYDRCIEVGRYGKWTWNDVNCCTPLYYICED	-	serine protease, putative [Source:VB Community Annotation]
		CPIJ000440	SuperContig supercont3.5: 87552	427	MLRRTALLTLVLCCSIFTATGDQRCGVRQDKTRSLITAGHNVQPGDYPWHAAIYQVLPLKHYICGGTLVGQSVVITSAHCVAVPGRRVARSIDELVVQLGKHLLNVRSDSEQEYGLSSIIVHEGFTGDNHGHDVALLITKDPVRYGKFVQPACLPTFSLANDRVVGTIVGWGYTEQSAVSNSLKAAGAPIVSQELCRSSNLGAFGGSLTEEMFCAGYRNGTNACNGDSGGGLFRNVRGSWFLLGIVSFTAAQEQDENRCSSTDYTAFVDVAKYKRWIRNNSDPSFGTPCSDLGQPAKLKKQYFVHNNKEVTFLEAWRLCQSYGHRLATVTSEEDNELLEKAIAKSSNPKGPWYIGGTDLGSEGNFLWISTNTPVGYLSGYLNYSPGQPDNAGGNENCLE…	-	serine protease, putative [Source:VB Community Annotation]
		CPIJ012139	SuperContig supercont3.394: 92327	461	MKHVTAAVVALCCLLPTFLLVQAQPQHPAQQQQRFSRSETDLHGALAPNAGEHISGRRFKRMYAMCPPHFFRIGNECYYISQNKQNWLDAHFECKDRNSKLAEPMKYDDKNLRKFLTASKAKNYIWIGGNYNWRANKWQWGYNGKDIGYQSFSQMVPGSSQDLKYHCAVLNPDLRFRWSAKLCTEKLNFVCQHKMPFVNSHSRTKVYTRWNATFPNELANEVEVVVADQPHSSRKNDYYSTINTTTVAPVVLYNRIRGMKQSNRTLRIRPSRRRPNRNKLLPKNDYISNDVYRRPVVEYVQDHNNNNYLNGNGNGYRNGFKPTGFNVDIHRQRLSGHKKHKLNDVNGEYRPHQHRHHLGEARPVTSAAPPATTTLPATTTTTTTTTTTTPAPQTLPTEA…	-	Putative uncharacterized protein [Source:UniProtKB/TrEMBL;Acc:B0WZD1]
		CPIJ000446	SuperContig supercont3.5: 114075	488	MNSAFVLKSILFVIICVQCNANVAPPSCGRRQIKLQQLVTHGYTTNPGEFPWHAGIFMTTGFQKSYICGGSLVNELSVITAAHCVTDPVNGLVTSPATLFVQLGKFKLNLYGDTVQEHAVQQVIVCEDFQTKTSKYDLAIVRLATQARFTDYVQPICVFPQPPGINYNDGSIRGTVVGWGYTQFDALSDALQGTTLPVVGHTKCLESNPELFERTLYDGMFCAGFKNGTNVCNGDSGGGMFVNRNGQWFLIGVVSFTAARDSNTNLCSTKDYTGFTKVSAFQDFIVTNCGLQPVTERPAVVGGGGKQKFFHATDFGLEQKMNWFQAGDYCRSIGQHLAEIRSGQDQAKVKEIVAKGGMEPDANGVARLKQYWIGANDLGVSREFKWQFSGRGITFTHWR…	-	serine protease, putative [Source:VB Community Annotation]
		CPIJ015405	SuperContig supercont3.675: 61260	556	MIPVGIDVEALSALAYGSPTPVNKTFYLRYRRATFWQAAQFCIDEDKRLASIDSEKQSDQLLLQLKYSSDGFYMAGTDLGREGSWIWINSNRRIVQPNWAVGQPDNVGNIENCLQINGAGSASWNDVDCNMINFYICEDNPKLPPLESKMLRRTALLTLVLCCSIFTASGDQQCGVRQDKTRSLITAGHNVQPGDYPWHAAIYQVLPLKHYICGGTLVGQSVVITSAHCVAVPGRRVARSIDELVVQLGKHLLNVRSDSEQEYGLSSIIDPVRYGKFVQPACLPTFSLANDRVVGTIVGWGYTEQSAVSNSLKAAGAPIVSQELCRSSNLGAFGGSLTEEMFCAGYRNGTNACNGDSGGGLFRNVRGSWFLLGIVSFTAAQEQDENRCSSTDYTAFVDV…	-	serine protease, putative [Source:VB Community Annotation]
		CPIJ011760	SuperContig supercont3.391: 40166	690	MFFSPSAECNLLLKDTSGSLDSGKLPAEYAGCRIGFPSRFEDNDGDDDGQRPGLVVQLTRLNIPCRADGGYLRFLDDSSSSESSVSGGSVDGGRGEQLREELGGRLHLLCGKLEELPKHERTFHFQTHRNTSVLVYNRPVFSFNFRLVDYCYNVTLSDRNSTVLLRPRRGLDCRFKVHLPYGNRISLRLVANQGNSSTVTAPIKHEQIDLSQEGEDGFRTPCYSGLRVEVYEEALKNRWNRCVDSFSASTRYTLLSSDNSLVIHVSKHALLAALDASANSSTLAVPSLLLEYSHVPVENVVAQCAFGWIASGQQFCVAPFENRPLSWLGAEGECNRRGGHLASIRSVADQKLVDQMLLKSPGYREGNAYWVGASDRVLEGDFRWTDNFPFTYSNWFPGW…	-	Putative uncharacterized protein [Source:UniProtKB/TrEMBL;Acc:B0WZ16]
		CPIJ018998	SuperContig supercont3.1390: 49510	742	MTAAEWNADTAKKTNRAQIESEAARSTYTQDFALSRRRRKERRNGKPATIVVRVGNNRPDLGTNPICNRFTGTLEEGQPLFLPCNPPMPGAFVSVHLETSAPSQLSICEAFVYTDQALPIERCPAFRDMPPGASASYNGKCYIFYSRQPATLRDALAFCRSRGGTLINESNPALQGFISWELWRRHRSDTSSQYWMGAVRDTQDRNTWKWIGGDEVAVSFWNLPGGDEDCARYDGSKGWLWSDTNCNTQLNFICQHQPKACGRPEQPPNSTMVAPKGFDVGAVVEYNCDEGHLLVGPPQRTCLETGFYNEFPPVCKCKVLRFGEGVSRRLIDGVFLVTDIECGLPASIPNGFYDLVNGSVGYLSSVHYKCAEGYEMVGRALLTCDIDERWNGPPPRCEL…	-	Furrowed [Source:UniProtKB/TrEMBL;Acc:B0XHT7]
		CPIJ019672	SuperContig supercont3.1802: 16400	2989	MLITVSSSRKSVTRLHRQGSPDHKITFTSMPNSGYKDLVSDPREVGARLVDGPSPLAGRLQLLNRGKWRSVCTNSKNWTIADYETTCRQMGYKGGRFWNWMDRIQNYEPRLLYEEPKCSGTEGSLFDCARGTIQVGSGVCDYHSDVGIQCLPLFDKVTPHWRGIRFESAESKETLDHNNILYDFISLSELRNAEIIRAGTGRGGSVEAAIAVIGVPPILDRVTIDHSSFTGINVTKHEAAFSFKDVTVRRSRGFGIFVNSSYGSALLNGVTVSENGADGIRYVGHDLRPDERVDRSKVYDFCTLTTTQWQTYPLQLSFEQSQFALSQKKCAQSLTTANGYVLTLHFVYFEMTRNESATIQIFDGMSENDRLLASWNIRNSTRPQSITSTREKMFIKFEA…	-	scavenger receptor, putative [Source:VB Community Annotation]
		#Batch CD-search tool	NIH/NLM/NCBI
		#cdsid	QM3-qcdsearch-ABD011F3EB4DFF5-86450FBAB900DF7
		#datatype	hitsConcise Results(Superfamily only)
		#status	0
		#Start time	2018-06-06T19:59:20	Run time	0:00:01:08
		#status	Warning: Too many queries.	msg	Error(s) occurred during search, the result may be incomplete
		Query	Hit type	PSSM-ID	From	To	E-Value	Bitscore	Accession	Short name	Incomplete	Superfamily	Definition
		Q#1	CPIJ017075	321932	10	125	5.27768e-21	84.9789	cl02432	CLECT superfamily	-	-	C-type lectin (CTL)/C-type lectin-like (CTLD) domain; CLECT: C-type lectin (CTL)/C-type lectin-like (CTLD) domain; protein domains homologous to the carbohydrate-recognition domains (CRDs) of the C-type lectins. This group is chiefly comprised of eukaryotic CTLDs, but contains some, as yet functionally uncharacterized, bacterial CTLDs. Many CTLDs are calcium-dependent carbohydrate binding modules…			CPIJ017075	5	130
		Q#1	CPIJ017075	321932	125	245	1.47228e-19	81.1269	cl02432	CLECT superfamily	-	-	C-type lectin (CTL)/C-type lectin-like (CTLD) domain; CLECT: C-type lectin (CTL)/C-type lectin-like (CTLD) domain; protein domains homologous to the carbohydrate-recognition domains (CRDs) of the C-type lectins. This group is chiefly comprised of eukaryotic CTLDs, but contains some, as yet functionally uncharacterized, bacterial CTLDs. Many CTLDs are calcium-dependent carbohydrate binding modules…			CPIJ017075	120	250
		Q#2	CPIJ016688	321932	11	127	9.52143e-20	78.4305	cl02432	CLECT superfamily	-	-	C-type lectin (CTL)/C-type lectin-like (CTLD) domain; CLECT: C-type lectin (CTL)/C-type lectin-like (CTLD) domain; protein domains homologous to the carbohydrate-recognition domains (CRDs) of the C-type lectins. This group is chiefly comprised of eukaryotic CTLDs, but contains some, as yet functionally uncharacterized, bacterial CTLDs. Many CTLDs are calcium-dependent carbohydrate binding modules…			CPIJ016688	6	132
		Q#3	CPIJ007999	321932	51	172	7.06208e-22	84.9789	cl02432	CLECT superfamily	-	-	C-type lectin (CTL)/C-type lectin-like (CTLD) domain; CLECT: C-type lectin (CTL)/C-type lectin-like (CTLD) domain; protein domains homologous to the carbohydrate-recognition domains (CRDs) of the C-type lectins. This group is chiefly comprised of eukaryotic CTLDs, but contains some, as yet functionally uncharacterized, bacterial CTLDs. Many CTLDs are calcium-dependent carbohydrate binding modules…			CPIJ007999	46	177
		Q#4	CPIJ011760	321932	320	467	1.69345e-24	98.4609	cl02432	CLECT superfamily	-	-	C-type lectin (CTL)/C-type lectin-like (CTLD) domain; CLECT: C-type lectin (CTL)/C-type lectin-like (CTLD) domain; protein domains homologous to the carbohydrate-recognition domains (CRDs) of the C-type lectins. This group is chiefly comprised of eukaryotic CTLDs, but contains some, as yet functionally uncharacterized, bacterial CTLDs. Many CTLDs are calcium-dependent carbohydrate binding modules…			CPIJ011760	315	472
		Q#4	CPIJ011760	294042	496	546	1.30272e-16	75.5044	cl00049	CUB superfamily	C	-	CUB domain; extracellular domain; present in proteins mostly known to be involved in development; not found in prokaryotes, plants and yeast.			CPIJ011760	491	551
		Q#5	CPIJ003650	321932	46	119	1.04782e-15	67.7063	cl02432	CLECT superfamily	N	-	C-type lectin (CTL)/C-type lectin-like (CTLD) domain; CLECT: C-type lectin (CTL)/C-type lectin-like (CTLD) domain; protein domains homologous to the carbohydrate-recognition domains (CRDs) of the C-type lectins. This group is chiefly comprised of eukaryotic CTLDs, but contains some, as yet functionally uncharacterized, bacterial CTLDs. Many CTLDs are calcium-dependent carbohydrate binding modules…			CPIJ003650	41	124
		Q#6	CPIJ000446	328812	39	288	1.54621e-57	190.18	cl21584	Tryp_SPc superfamily	-	-	Trypsin-like serine protease; Many of these are synthesized as inactive precursor zymogens that are cleaved during limited proteolysis to generate their active forms. Alignment contains also inactive enzymes that have substitutions of the catalytic triad residues.			CPIJ000446	34	293
		Q#6	CPIJ000446	321932	318	438	2.84913e-19	83.0529	cl02432	CLECT superfamily	-	-	C-type lectin (CTL)/C-type lectin-like (CTLD) domain; CLECT: C-type lectin (CTL)/C-type lectin-like (CTLD) domain; protein domains homologous to the carbohydrate-recognition domains (CRDs) of the C-type lectins. This group is chiefly comprised of eukaryotic CTLDs, but contains some, as yet functionally uncharacterized, bacterial CTLDs. Many CTLDs are calcium-dependent carbohydrate binding modules…			CPIJ000446	313	443
		Q#7	CPIJ006809	321932	48	171	5.38238e-23	88.0605	cl02432	CLECT superfamily	-	-	C-type lectin (CTL)/C-type lectin-like (CTLD) domain; CLECT: C-type lectin (CTL)/C-type lectin-like (CTLD) domain; protein domains homologous to the carbohydrate-recognition domains (CRDs) of the C-type lectins. This group is chiefly comprised of eukaryotic CTLDs, but contains some, as yet functionally uncharacterized, bacterial CTLDs. Many CTLDs are calcium-dependent carbohydrate binding modules…			CPIJ006809	43	176
		Q#8	CPIJ006817	321932	67	189	1.52271e-20	82.2825	cl02432	CLECT superfamily	-	-	C-type lectin (CTL)/C-type lectin-like (CTLD) domain; CLECT: C-type lectin (CTL)/C-type lectin-like (CTLD) domain; protein domains homologous to the carbohydrate-recognition domains (CRDs) of the C-type lectins. This group is chiefly comprised of eukaryotic CTLDs, but contains some, as yet functionally uncharacterized, bacterial CTLDs. Many CTLDs are calcium-dependent carbohydrate binding modules…			CPIJ006817	62	194
		Q#9	CPIJ007062	321932	158	279	2.25675e-13	65.3337	cl02432	CLECT superfamily	-	-	C-type lectin (CTL)/C-type lectin-like (CTLD) domain; CLECT: C-type lectin (CTL)/C-type lectin-like (CTLD) domain; protein domains homologous to the carbohydrate-recognition domains (CRDs) of the C-type lectins. This group is chiefly comprised of eukaryotic CTLDs, but contains some, as yet functionally uncharacterized, bacterial CTLDs. Many CTLDs are calcium-dependent carbohydrate binding modules…			CPIJ007062	153	284
		Q#10	CPIJ018154	321932	38	139	2.182e-05	41.0462	cl02432	CLECT superfamily	C	-	C-type lectin (CTL)/C-type lectin-like (CTLD) domain; CLECT: C-type lectin (CTL)/C-type lectin-like (CTLD) domain; protein domains homologous to the carbohydrate-recognition domains (CRDs) of the C-type lectins. This group is chiefly comprised of eukaryotic CTLDs, but contains some, as yet functionally uncharacterized, bacterial CTLDs. Many CTLDs are calcium-dependent carbohydrate binding modules…			CPIJ018154	33	139
		Q#11	CPIJ015405	328812	185	409	3.58574e-44	156.282	cl21584	Tryp_SPc superfamily	-	-	Trypsin-like serine protease; Many of these are synthesized as inactive precursor zymogens that are cleaved during limited proteolysis to generate their active forms. Alignment contains also inactive enzymes that have substitutions of the catalytic triad residues.			CPIJ015405	180	414
		Q#11	CPIJ015405	321932	429	552	1.86333e-24	98.0757	cl02432	CLECT superfamily	-	-	C-type lectin (CTL)/C-type lectin-like (CTLD) domain; CLECT: C-type lectin (CTL)/C-type lectin-like (CTLD) domain; protein domains homologous to the carbohydrate-recognition domains (CRDs) of the C-type lectins. This group is chiefly comprised of eukaryotic CTLDs, but contains some, as yet functionally uncharacterized, bacterial CTLDs. Many CTLDs are calcium-dependent carbohydrate binding modules…			CPIJ015405	424	556
		Q#11	CPIJ015405	321932	24	138	1.81977e-20	86.9049	cl02432	CLECT superfamily	-	-	C-type lectin (CTL)/C-type lectin-like (CTLD) domain; CLECT: C-type lectin (CTL)/C-type lectin-like (CTLD) domain; protein domains homologous to the carbohydrate-recognition domains (CRDs) of the C-type lectins. This group is chiefly comprised of eukaryotic CTLDs, but contains some, as yet functionally uncharacterized, bacterial CTLDs. Many CTLDs are calcium-dependent carbohydrate binding modules…			CPIJ015405	19	143
		Q#12	CPIJ018998	329041	45	122	2.46734e-22	93.7753	cl23730	F5_F8_type_C superfamily	N	-	F5/8 type C domain; This domain is also known as the discoidin (DS) domain family.			CPIJ018998	40	127
		Q#12	CPIJ018998	321932	140	256	2.44729e-21	89.6013	cl02432	CLECT superfamily	-	-	C-type lectin (CTL)/C-type lectin-like (CTLD) domain; CLECT: C-type lectin (CTL)/C-type lectin-like (CTLD) domain; protein domains homologous to the carbohydrate-recognition domains (CRDs) of the C-type lectins. This group is chiefly comprised of eukaryotic CTLDs, but contains some, as yet functionally uncharacterized, bacterial CTLDs. Many CTLDs are calcium-dependent carbohydrate binding modules…			CPIJ018998	135	261
		Q#12	CPIJ018998	332582	342	398	1.73468e-12	62.4804	cl27761	CCP superfamily	-	-	Complement control protein (CCP) modules (aka short consensus repeats SCRs or SUSHI repeats) have been identified in several proteins of the complement system; SUSHI repeats (short complement-like repeat, SCR) are abundant in complement control proteins. The complement control protein (CCP) modules (also known as short consensus repeats SCRs or SUSHI repeats) contain approximately 60 amino acid r…			CPIJ018998	337	403
		Q#12	CPIJ018998	332582	261	316	2.08604e-10	56.3172	cl27761	CCP superfamily	-	-	Complement control protein (CCP) modules (aka short consensus repeats SCRs or SUSHI repeats) have been identified in several proteins of the complement system; SUSHI repeats (short complement-like repeat, SCR) are abundant in complement control proteins. The complement control protein (CCP) modules (also known as short consensus repeats SCRs or SUSHI repeats) contain approximately 60 amino acid r…			CPIJ018998	256	321
		Q#12	CPIJ018998	332582	402	459	2.20212e-07	47.8428	cl27761	CCP superfamily	-	-	Complement control protein (CCP) modules (aka short consensus repeats SCRs or SUSHI repeats) have been identified in several proteins of the complement system; SUSHI repeats (short complement-like repeat, SCR) are abundant in complement control proteins. The complement control protein (CCP) modules (also known as short consensus repeats SCRs or SUSHI repeats) contain approximately 60 amino acid r…			CPIJ018998	397	464
		Q#13	CPIJ014105	321932	29	153	1.36603e-22	86.1959	cl02432	CLECT superfamily	-	-	C-type lectin (CTL)/C-type lectin-like (CTLD) domain; CLECT: C-type lectin (CTL)/C-type lectin-like (CTLD) domain; protein domains homologous to the carbohydrate-recognition domains (CRDs) of the C-type lectins. This group is chiefly comprised of eukaryotic CTLDs, but contains some, as yet functionally uncharacterized, bacterial CTLDs. Many CTLDs are calcium-dependent carbohydrate binding modules…			CPIJ014105	24	156
		Q#14	CPIJ000444	321932	246	364	2.18365e-18	79.5861	cl02432	CLECT superfamily	-	-	C-type lectin (CTL)/C-type lectin-like (CTLD) domain; CLECT: C-type lectin (CTL)/C-type lectin-like (CTLD) domain; protein domains homologous to the carbohydrate-recognition domains (CRDs) of the C-type lectins. This group is chiefly comprised of eukaryotic CTLDs, but contains some, as yet functionally uncharacterized, bacterial CTLDs. Many CTLDs are calcium-dependent carbohydrate binding modules…			CPIJ000444	241	365
		Q#14	CPIJ000444	321932	115	226	4.25253e-18	79.1809	cl02432	CLECT superfamily	-	-	C-type lectin (CTL)/C-type lectin-like (CTLD) domain; CLECT: C-type lectin (CTL)/C-type lectin-like (CTLD) domain; protein domains homologous to the carbohydrate-recognition domains (CRDs) of the C-type lectins. This group is chiefly comprised of eukaryotic CTLDs, but contains some, as yet functionally uncharacterized, bacterial CTLDs. Many CTLDs are calcium-dependent carbohydrate binding modules…			CPIJ000444	110	231
		Q#15	CPIJ000437	321932	7	100	2.84683e-13	60.3261	cl02432	CLECT superfamily	N	-	C-type lectin (CTL)/C-type lectin-like (CTLD) domain; CLECT: C-type lectin (CTL)/C-type lectin-like (CTLD) domain; protein domains homologous to the carbohydrate-recognition domains (CRDs) of the C-type lectins. This group is chiefly comprised of eukaryotic CTLDs, but contains some, as yet functionally uncharacterized, bacterial CTLDs. Many CTLDs are calcium-dependent carbohydrate binding modules…			CPIJ000437	2	104
		Q#16	CPIJ009922	321932	47	168	2.9257e-18	75.7341	cl02432	CLECT superfamily	-	-	C-type lectin (CTL)/C-type lectin-like (CTLD) domain; CLECT: C-type lectin (CTL)/C-type lectin-like (CTLD) domain; protein domains homologous to the carbohydrate-recognition domains (CRDs) of the C-type lectins. This group is chiefly comprised of eukaryotic CTLDs, but contains some, as yet functionally uncharacterized, bacterial CTLDs. Many CTLDs are calcium-dependent carbohydrate binding modules…			CPIJ009922	42	173
		Q#17	CPIJ000440	328812	36	280	4.96374e-57	187.098	cl21584	Tryp_SPc superfamily	-	-	Trypsin-like serine protease; Many of these are synthesized as inactive precursor zymogens that are cleaved during limited proteolysis to generate their active forms. Alignment contains also inactive enzymes that have substitutions of the catalytic triad residues.			CPIJ000440	31	285
		Q#17	CPIJ000440	321932	300	423	3.21218e-25	99.2313	cl02432	CLECT superfamily	-	-	C-type lectin (CTL)/C-type lectin-like (CTLD) domain; CLECT: C-type lectin (CTL)/C-type lectin-like (CTLD) domain; protein domains homologous to the carbohydrate-recognition domains (CRDs) of the C-type lectins. This group is chiefly comprised of eukaryotic CTLDs, but contains some, as yet functionally uncharacterized, bacterial CTLDs. Many CTLDs are calcium-dependent carbohydrate binding modules…			CPIJ000440	295	427
		Q#18	CPIJ006805	321932	43	166	5.40525e-19	77.6601	cl02432	CLECT superfamily	-	-	C-type lectin (CTL)/C-type lectin-like (CTLD) domain; CLECT: C-type lectin (CTL)/C-type lectin-like (CTLD) domain; protein domains homologous to the carbohydrate-recognition domains (CRDs) of the C-type lectins. This group is chiefly comprised of eukaryotic CTLDs, but contains some, as yet functionally uncharacterized, bacterial CTLDs. Many CTLDs are calcium-dependent carbohydrate binding modules…			CPIJ006805	38	171
		Q#19	CPIJ007868	321932	138	259	1.40228e-17	76.1193	cl02432	CLECT superfamily	-	-	C-type lectin (CTL)/C-type lectin-like (CTLD) domain; CLECT: C-type lectin (CTL)/C-type lectin-like (CTLD) domain; protein domains homologous to the carbohydrate-recognition domains (CRDs) of the C-type lectins. This group is chiefly comprised of eukaryotic CTLDs, but contains some, as yet functionally uncharacterized, bacterial CTLDs. Many CTLDs are calcium-dependent carbohydrate binding modules…			CPIJ007868	133	263
		Q#19	CPIJ007868	321932	5	119	4.20188e-14	66.8745	cl02432	CLECT superfamily	-	-	C-type lectin (CTL)/C-type lectin-like (CTLD) domain; CLECT: C-type lectin (CTL)/C-type lectin-like (CTLD) domain; protein domains homologous to the carbohydrate-recognition domains (CRDs) of the C-type lectins. This group is chiefly comprised of eukaryotic CTLDs, but contains some, as yet functionally uncharacterized, bacterial CTLDs. Many CTLDs are calcium-dependent carbohydrate binding modules…			CPIJ007868	0	124
		Q#20	CPIJ006804	321932	43	165	3.39037e-22	85.7493	cl02432	CLECT superfamily	-	-	C-type lectin (CTL)/C-type lectin-like (CTLD) domain; CLECT: C-type lectin (CTL)/C-type lectin-like (CTLD) domain; protein domains homologous to the carbohydrate-recognition domains (CRDs) of the C-type lectins. This group is chiefly comprised of eukaryotic CTLDs, but contains some, as yet functionally uncharacterized, bacterial CTLDs. Many CTLDs are calcium-dependent carbohydrate binding modules…			CPIJ006804	38	170
		Q#21	CPIJ000438	321932	76	185	8.23501e-17	72.3287	cl02432	CLECT superfamily	-	-	C-type lectin (CTL)/C-type lectin-like (CTLD) domain; CLECT: C-type lectin (CTL)/C-type lectin-like (CTLD) domain; protein domains homologous to the carbohydrate-recognition domains (CRDs) of the C-type lectins. This group is chiefly comprised of eukaryotic CTLDs, but contains some, as yet functionally uncharacterized, bacterial CTLDs. Many CTLDs are calcium-dependent carbohydrate binding modules…			CPIJ000438	71	189
		Q#22	CPIJ005620	329216	54	122	1.52172e-30	108.19	cl23985	Endostatin-like superfamily	N	-	Endostatin-like domain; the angiogenesis inhibitor endostatin is a C-terminal fragment of collagen XV/XVIII, a proteoglycan/collagen found in vessel walls and basement membranes; this domain has a compact globular fold similar to that of C-type lectins; endostatin XVIII is monomeric and contains a heparin-binding epitope and zinc binding sites while endostatin XV is trimeric and contains neither …			CPIJ005620	49	127
		Q#23	CPIJ019507	321932	48	169	1.61022e-25	94.2851	cl02432	CLECT superfamily	-	-	C-type lectin (CTL)/C-type lectin-like (CTLD) domain; CLECT: C-type lectin (CTL)/C-type lectin-like (CTLD) domain; protein domains homologous to the carbohydrate-recognition domains (CRDs) of the C-type lectins. This group is chiefly comprised of eukaryotic CTLDs, but contains some, as yet functionally uncharacterized, bacterial CTLDs. Many CTLDs are calcium-dependent carbohydrate binding modules…			CPIJ019507	43	172
		Q#24	CPIJ017618	321932	28	143	8.36741e-25	91.9125	cl02432	CLECT superfamily	-	-	C-type lectin (CTL)/C-type lectin-like (CTLD) domain; CLECT: C-type lectin (CTL)/C-type lectin-like (CTLD) domain; protein domains homologous to the carbohydrate-recognition domains (CRDs) of the C-type lectins. This group is chiefly comprised of eukaryotic CTLDs, but contains some, as yet functionally uncharacterized, bacterial CTLDs. Many CTLDs are calcium-dependent carbohydrate binding modules…			CPIJ017618	23	148
		Q#25	CPIJ006812	321932	43	166	8.97677e-26	94.6703	cl02432	CLECT superfamily	-	-	C-type lectin (CTL)/C-type lectin-like (CTLD) domain; CLECT: C-type lectin (CTL)/C-type lectin-like (CTLD) domain; protein domains homologous to the carbohydrate-recognition domains (CRDs) of the C-type lectins. This group is chiefly comprised of eukaryotic CTLDs, but contains some, as yet functionally uncharacterized, bacterial CTLDs. Many CTLDs are calcium-dependent carbohydrate binding modules…			CPIJ006812	38	171
		Q#26	CPIJ002079	321932	25	128	1.66491e-16	69.9561	cl02432	CLECT superfamily	-	-	C-type lectin (CTL)/C-type lectin-like (CTLD) domain; CLECT: C-type lectin (CTL)/C-type lectin-like (CTLD) domain; protein domains homologous to the carbohydrate-recognition domains (CRDs) of the C-type lectins. This group is chiefly comprised of eukaryotic CTLDs, but contains some, as yet functionally uncharacterized, bacterial CTLDs. Many CTLDs are calcium-dependent carbohydrate binding modules…			CPIJ002079	20	133
		Q#27	CPIJ005987	321932	50	201	5.87546e-13	63.0225	cl02432	CLECT superfamily	-	-	C-type lectin (CTL)/C-type lectin-like (CTLD) domain; CLECT: C-type lectin (CTL)/C-type lectin-like (CTLD) domain; protein domains homologous to the carbohydrate-recognition domains (CRDs) of the C-type lectins. This group is chiefly comprised of eukaryotic CTLDs, but contains some, as yet functionally uncharacterized, bacterial CTLDs. Many CTLDs are calcium-dependent carbohydrate binding modules…			CPIJ005987	45	206
		Q#28	CPIJ012139	321932	66	192	5.04015e-22	91.1221	cl02432	CLECT superfamily	-	-	C-type lectin (CTL)/C-type lectin-like (CTLD) domain; CLECT: C-type lectin (CTL)/C-type lectin-like (CTLD) domain; protein domains homologous to the carbohydrate-recognition domains (CRDs) of the C-type lectins. This group is chiefly comprised of eukaryotic CTLDs, but contains some, as yet functionally uncharacterized, bacterial CTLDs. Many CTLDs are calcium-dependent carbohydrate binding modules…			CPIJ012139	61	197
		Q#29	CPIJ001323	321932	28	126	1.75266e-17	72.3287	cl02432	CLECT superfamily	-	-	C-type lectin (CTL)/C-type lectin-like (CTLD) domain; CLECT: C-type lectin (CTL)/C-type lectin-like (CTLD) domain; protein domains homologous to the carbohydrate-recognition domains (CRDs) of the C-type lectins. This group is chiefly comprised of eukaryotic CTLDs, but contains some, as yet functionally uncharacterized, bacterial CTLDs. Many CTLDs are calcium-dependent carbohydrate binding modules…			CPIJ001323	23	131
		Q#30	CPIJ007869	321932	179	302	1.67293e-16	73.8081	cl02432	CLECT superfamily	-	-	C-type lectin (CTL)/C-type lectin-like (CTLD) domain; CLECT: C-type lectin (CTL)/C-type lectin-like (CTLD) domain; protein domains homologous to the carbohydrate-recognition domains (CRDs) of the C-type lectins. This group is chiefly comprised of eukaryotic CTLDs, but contains some, as yet functionally uncharacterized, bacterial CTLDs. Many CTLDs are calcium-dependent carbohydrate binding modules…			CPIJ007869	174	307
		Q#30	CPIJ007869	321932	26	138	1.42745e-13	65.7189	cl02432	CLECT superfamily	-	-	C-type lectin (CTL)/C-type lectin-like (CTLD) domain; CLECT: C-type lectin (CTL)/C-type lectin-like (CTLD) domain; protein domains homologous to the carbohydrate-recognition domains (CRDs) of the C-type lectins. This group is chiefly comprised of eukaryotic CTLDs, but contains some, as yet functionally uncharacterized, bacterial CTLDs. Many CTLDs are calcium-dependent carbohydrate binding modules…			CPIJ007869	21	143
		Q#31	CPIJ004339	321932	41	157	2.49639e-27	98.4609	cl02432	CLECT superfamily	-	-	C-type lectin (CTL)/C-type lectin-like (CTLD) domain; CLECT: C-type lectin (CTL)/C-type lectin-like (CTLD) domain; protein domains homologous to the carbohydrate-recognition domains (CRDs) of the C-type lectins. This group is chiefly comprised of eukaryotic CTLDs, but contains some, as yet functionally uncharacterized, bacterial CTLDs. Many CTLDs are calcium-dependent carbohydrate binding modules…			CPIJ004339	36	158
		Q#32	CPIJ015401	321932	2	111	1.4535e-18	74.5785	cl02432	CLECT superfamily	-	-	C-type lectin (CTL)/C-type lectin-like (CTLD) domain; CLECT: C-type lectin (CTL)/C-type lectin-like (CTLD) domain; protein domains homologous to the carbohydrate-recognition domains (CRDs) of the C-type lectins. This group is chiefly comprised of eukaryotic CTLDs, but contains some, as yet functionally uncharacterized, bacterial CTLDs. Many CTLDs are calcium-dependent carbohydrate binding modules…			CPIJ015401	0	116
		Q#33	CPIJ007998	321932	51	171	1.77988e-22	86.5197	cl02432	CLECT superfamily	-	-	C-type lectin (CTL)/C-type lectin-like (CTLD) domain; CLECT: C-type lectin (CTL)/C-type lectin-like (CTLD) domain; protein domains homologous to the carbohydrate-recognition domains (CRDs) of the C-type lectins. This group is chiefly comprised of eukaryotic CTLDs, but contains some, as yet functionally uncharacterized, bacterial CTLDs. Many CTLDs are calcium-dependent carbohydrate binding modules…			CPIJ007998	46	176
		Q#34	CPIJ013677	329126	77	345	3.61367e-77	237.396	cl23855	FGE-sulfatase superfamily	-	-	Sulfatase-modifying factor enzyme 1; This domain is found in eukaryotic proteins required for post-translational sulfatase modification (SUMF1). These proteins are associated with the rare disorder multiple sulfatase deficiency (MSD). The protein product of the SUMF1 gene is FGE, formylglycine (FGly),-generating enzyme, which is a sulfatase. Sulfatases are enzymes essential for degradation and re…			CPIJ013677	72	350
		Q#35	CPIJ006818	321932	43	165	8.99911e-23	87.2901	cl02432	CLECT superfamily	-	-	C-type lectin (CTL)/C-type lectin-like (CTLD) domain; CLECT: C-type lectin (CTL)/C-type lectin-like (CTLD) domain; protein domains homologous to the carbohydrate-recognition domains (CRDs) of the C-type lectins. This group is chiefly comprised of eukaryotic CTLDs, but contains some, as yet functionally uncharacterized, bacterial CTLDs. Many CTLDs are calcium-dependent carbohydrate binding modules…			CPIJ006818	38	170
		Q#36	CPIJ006813	321932	43	166	2.37077e-26	96.2111	cl02432	CLECT superfamily	-	-	C-type lectin (CTL)/C-type lectin-like (CTLD) domain; CLECT: C-type lectin (CTL)/C-type lectin-like (CTLD) domain; protein domains homologous to the carbohydrate-recognition domains (CRDs) of the C-type lectins. This group is chiefly comprised of eukaryotic CTLDs, but contains some, as yet functionally uncharacterized, bacterial CTLDs. Many CTLDs are calcium-dependent carbohydrate binding modules…			CPIJ006813	38	171
		Q#37	CPIJ004607	321932	60	199	1.25903e-10	56.4741	cl02432	CLECT superfamily	-	-	C-type lectin (CTL)/C-type lectin-like (CTLD) domain; CLECT: C-type lectin (CTL)/C-type lectin-like (CTLD) domain; protein domains homologous to the carbohydrate-recognition domains (CRDs) of the C-type lectins. This group is chiefly comprised of eukaryotic CTLDs, but contains some, as yet functionally uncharacterized, bacterial CTLDs. Many CTLDs are calcium-dependent carbohydrate binding modules…			CPIJ004607	55	204
		Q#38	CPIJ016687	321932	26	150	1.27661e-15	68.0301	cl02432	CLECT superfamily	-	-	C-type lectin (CTL)/C-type lectin-like (CTLD) domain; CLECT: C-type lectin (CTL)/C-type lectin-like (CTLD) domain; protein domains homologous to the carbohydrate-recognition domains (CRDs) of the C-type lectins. This group is chiefly comprised of eukaryotic CTLDs, but contains some, as yet functionally uncharacterized, bacterial CTLDs. Many CTLDs are calcium-dependent carbohydrate binding modules…			CPIJ016687	21	154
		Q#39	CPIJ005294	321943	1546	1656	3.67906e-59	198.553	cl02467	C4 superfamily	-	-	C-terminal tandem repeated domain in type 4 procollagen; Duplicated domain in C-terminus of type 4 collagens. Mutations in alpha-5 collagen IV are associated with X-linked Alport syndrome.			CPIJ005294	1541	1661
		Q#39	CPIJ005294	321943	1438	1542	5.82853e-54	183.53	cl02467	C4 superfamily	-	-	C-terminal tandem repeated domain in type 4 procollagen; Duplicated domain in C-terminus of type 4 collagens. Mutations in alpha-5 collagen IV are associated with X-linked Alport syndrome.			CPIJ005294	1433	1547
		Q#39	CPIJ005294	189968	578	637	9.80697e-07	47.0986	cl22949	Collagen superfamily	-	-	Collagen triple helix repeat (20 copies); Members of this family belong to the collagen superfamily. Collagens are generally extracellular structural proteins involved in formation of connective tissue structure. The alignment contains 20 copies of the G-X-Y repeat that forms a triple helix. The first position of the repeat is glycine, the second and third positions can be any residue but are fre…			CPIJ005294	573	642
		Q#39	CPIJ005294	189968	503	561	2.46559e-06	45.943	cl22949	Collagen superfamily	-	-	Collagen triple helix repeat (20 copies); Members of this family belong to the collagen superfamily. Collagens are generally extracellular structural proteins involved in formation of connective tissue structure. The alignment contains 20 copies of the G-X-Y repeat that forms a triple helix. The first position of the repeat is glycine, the second and third positions can be any residue but are fre…			CPIJ005294	498	566
		Q#39	CPIJ005294	189968	896	955	2.88462e-06	45.943	cl22949	Collagen superfamily	-	-	Collagen triple helix repeat (20 copies); Members of this family belong to the collagen superfamily. Collagens are generally extracellular structural proteins involved in formation of connective tissue structure. The alignment contains 20 copies of the G-X-Y repeat that forms a triple helix. The first position of the repeat is glycine, the second and third positions can be any residue but are fre…			CPIJ005294	891	960
		Q#39	CPIJ005294	189968	1204	1262	9.83562e-06	44.4022	cl22949	Collagen superfamily	-	-	Collagen triple helix repeat (20 copies); Members of this family belong to the collagen superfamily. Collagens are generally extracellular structural proteins involved in formation of connective tissue structure. The alignment contains 20 copies of the G-X-Y repeat that forms a triple helix. The first position of the repeat is glycine, the second and third positions can be any residue but are fre…			CPIJ005294	1199	1267
		Q#39	CPIJ005294	189968	860	919	1.91745e-05	43.6318	cl22949	Collagen superfamily	-	-	Collagen triple helix repeat (20 copies); Members of this family belong to the collagen superfamily. Collagens are generally extracellular structural proteins involved in formation of connective tissue structure. The alignment contains 20 copies of the G-X-Y repeat that forms a triple helix. The first position of the repeat is glycine, the second and third positions can be any residue but are fre…			CPIJ005294	855	924
		Q#39	CPIJ005294	189968	107	164	4.6866e-05	42.4762	cl22949	Collagen superfamily	-	-	Collagen triple helix repeat (20 copies); Members of this family belong to the collagen superfamily. Collagens are generally extracellular structural proteins involved in formation of connective tissue structure. The alignment contains 20 copies of the G-X-Y repeat that forms a triple helix. The first position of the repeat is glycine, the second and third positions can be any residue but are fre…			CPIJ005294	102	169
		Q#39	CPIJ005294	189968	62	121	5.37757e-05	42.091	cl22949	Collagen superfamily	-	-	Collagen triple helix repeat (20 copies); Members of this family belong to the collagen superfamily. Collagens are generally extracellular structural proteins involved in formation of connective tissue structure. The alignment contains 20 copies of the G-X-Y repeat that forms a triple helix. The first position of the repeat is glycine, the second and third positions can be any residue but are fre…			CPIJ005294	57	126
		Q#39	CPIJ005294	189968	1003	1062	7.8885e-05	41.7058	cl22949	Collagen superfamily	-	-	Collagen triple helix repeat (20 copies); Members of this family belong to the collagen superfamily. Collagens are generally extracellular structural proteins involved in formation of connective tissue structure. The alignment contains 20 copies of the G-X-Y repeat that forms a triple helix. The first position of the repeat is glycine, the second and third positions can be any residue but are fre…			CPIJ005294	998	1067
		Q#39	CPIJ005294	189968	455	523	0.00101694	38.6242	cl22949	Collagen superfamily	-	-	Collagen triple helix repeat (20 copies); Members of this family belong to the collagen superfamily. Collagens are generally extracellular structural proteins involved in formation of connective tissue structure. The alignment contains 20 copies of the G-X-Y repeat that forms a triple helix. The first position of the repeat is glycine, the second and third positions can be any residue but are fre…			CPIJ005294	450	528
		Q#39	CPIJ005294	189968	608	669	0.00142106	38.239	cl22949	Collagen superfamily	-	-	Collagen triple helix repeat (20 copies); Members of this family belong to the collagen superfamily. Collagens are generally extracellular structural proteins involved in formation of connective tissue structure. The alignment contains 20 copies of the G-X-Y repeat that forms a triple helix. The first position of the repeat is glycine, the second and third positions can be any residue but are fre…			CPIJ005294	603	674
		Q#39	CPIJ005294	189968	1291	1340	0.00269474	37.4686	cl22949	Collagen superfamily	-	-	Collagen triple helix repeat (20 copies); Members of this family belong to the collagen superfamily. Collagens are generally extracellular structural proteins involved in formation of connective tissue structure. The alignment contains 20 copies of the G-X-Y repeat that forms a triple helix. The first position of the repeat is glycine, the second and third positions can be any residue but are fre…			CPIJ005294	1286	1345
		Q#39	CPIJ005294	189968	830	885	0.00269474	37.4686	cl22949	Collagen superfamily	-	-	Collagen triple helix repeat (20 copies); Members of this family belong to the collagen superfamily. Collagens are generally extracellular structural proteins involved in formation of connective tissue structure. The alignment contains 20 copies of the G-X-Y repeat that forms a triple helix. The first position of the repeat is glycine, the second and third positions can be any residue but are fre…			CPIJ005294	825	890
		Q#39	CPIJ005294	189968	685	728	0.00387937	37.0834	cl22949	Collagen superfamily	-	-	Collagen triple helix repeat (20 copies); Members of this family belong to the collagen superfamily. Collagens are generally extracellular structural proteins involved in formation of connective tissue structure. The alignment contains 20 copies of the G-X-Y repeat that forms a triple helix. The first position of the repeat is glycine, the second and third positions can be any residue but are fre…			CPIJ005294	680	733
		Q#39	CPIJ005294	189968	261	307	0.00610315	36.313	cl22949	Collagen superfamily	-	-	Collagen triple helix repeat (20 copies); Members of this family belong to the collagen superfamily. Collagens are generally extracellular structural proteins involved in formation of connective tissue structure. The alignment contains 20 copies of the G-X-Y repeat that forms a triple helix. The first position of the repeat is glycine, the second and third positions can be any residue but are fre…			CPIJ005294	256	312
		Q#40	CPIJ012307	321932	36	159	5.89815e-13	61.4817	cl02432	CLECT superfamily	-	-	C-type lectin (CTL)/C-type lectin-like (CTLD) domain; CLECT: C-type lectin (CTL)/C-type lectin-like (CTLD) domain; protein domains homologous to the carbohydrate-recognition domains (CRDs) of the C-type lectins. This group is chiefly comprised of eukaryotic CTLDs, but contains some, as yet functionally uncharacterized, bacterial CTLDs. Many CTLDs are calcium-dependent carbohydrate binding modules…			CPIJ012307	31	162
		Q#41	CPIJ015611	321932	16	111	5.83371e-15	66.1041	cl02432	CLECT superfamily	C	-	C-type lectin (CTL)/C-type lectin-like (CTLD) domain; CLECT: C-type lectin (CTL)/C-type lectin-like (CTLD) domain; protein domains homologous to the carbohydrate-recognition domains (CRDs) of the C-type lectins. This group is chiefly comprised of eukaryotic CTLDs, but contains some, as yet functionally uncharacterized, bacterial CTLDs. Many CTLDs are calcium-dependent carbohydrate binding modules…			CPIJ015611	11	116
		Q#42	CPIJ005295	321943	1620	1729	1.95342e-57	193.545	cl02467	C4 superfamily	-	-	C-terminal tandem repeated domain in type 4 procollagen; Duplicated domain in C-terminus of type 4 collagens. Mutations in alpha-5 collagen IV are associated with X-linked Alport syndrome.			CPIJ005295	1615	1734
		Q#42	CPIJ005295	321943	1510	1616	9.57827e-57	191.619	cl02467	C4 superfamily	-	-	C-terminal tandem repeated domain in type 4 procollagen; Duplicated domain in C-terminus of type 4 collagens. Mutations in alpha-5 collagen IV are associated with X-linked Alport syndrome.			CPIJ005295	1505	1621
		Q#42	CPIJ005295	189968	284	341	5.40493e-05	42.4762	cl22949	Collagen superfamily	-	-	Collagen triple helix repeat (20 copies); Members of this family belong to the collagen superfamily. Collagens are generally extracellular structural proteins involved in formation of connective tissue structure. The alignment contains 20 copies of the G-X-Y repeat that forms a triple helix. The first position of the repeat is glycine, the second and third positions can be any residue but are fre…			CPIJ005295	279	346
		Q#42	CPIJ005295	332332	866	1099	0.000379194	45.3716	cl27511	Na_Ca_ex superfamily	NC	-	Sodium/calcium exchanger protein; This is a family of sodium/calcium exchanger integral membrane proteins. This family covers the integral membrane regions of the proteins. Sodium/calcium exchangers regulate intracellular Ca2+ concentrations in many cells; cardiac myocytes, epithelial cells, neurons retinal rod photoreceptors and smooth muscle cells. Ca2+ is moved into or out of the cytosol depen…			CPIJ005295	861	1104
		Q#42	CPIJ005295	189968	56	115	0.000438567	39.7798	cl22949	Collagen superfamily	-	-	Collagen triple helix repeat (20 copies); Members of this family belong to the collagen superfamily. Collagens are generally extracellular structural proteins involved in formation of connective tissue structure. The alignment contains 20 copies of the G-X-Y repeat that forms a triple helix. The first position of the repeat is glycine, the second and third positions can be any residue but are fre…			CPIJ005295	51	120
		Q#42	CPIJ005295	189968	380	439	0.00133307	38.239	cl22949	Collagen superfamily	-	-	Collagen triple helix repeat (20 copies); Members of this family belong to the collagen superfamily. Collagens are generally extracellular structural proteins involved in formation of connective tissue structure. The alignment contains 20 copies of the G-X-Y repeat that forms a triple helix. The first position of the repeat is glycine, the second and third positions can be any residue but are fre…			CPIJ005295	375	444
		Q#42	CPIJ005295	189968	95	152	0.00135957	38.239	cl22949	Collagen superfamily	-	-	Collagen triple helix repeat (20 copies); Members of this family belong to the collagen superfamily. Collagens are generally extracellular structural proteins involved in formation of connective tissue structure. The alignment contains 20 copies of the G-X-Y repeat that forms a triple helix. The first position of the repeat is glycine, the second and third positions can be any residue but are fre…			CPIJ005295	90	157
		Q#42	CPIJ005295	189968	251	308	0.00211725	37.8538	cl22949	Collagen superfamily	-	-	Collagen triple helix repeat (20 copies); Members of this family belong to the collagen superfamily. Collagens are generally extracellular structural proteins involved in formation of connective tissue structure. The alignment contains 20 copies of the G-X-Y repeat that forms a triple helix. The first position of the repeat is glycine, the second and third positions can be any residue but are fre…			CPIJ005295	246	313
		Q#42	CPIJ005295	189968	1181	1238	0.0048898	36.6982	cl22949	Collagen superfamily	-	-	Collagen triple helix repeat (20 copies); Members of this family belong to the collagen superfamily. Collagens are generally extracellular structural proteins involved in formation of connective tissue structure. The alignment contains 20 copies of the G-X-Y repeat that forms a triple helix. The first position of the repeat is glycine, the second and third positions can be any residue but are fre…			CPIJ005295	1176	1243
		Q#42	CPIJ005295	189968	1268	1331	0.00518751	36.6982	cl22949	Collagen superfamily	-	-	Collagen triple helix repeat (20 copies); Members of this family belong to the collagen superfamily. Collagens are generally extracellular structural proteins involved in formation of connective tissue structure. The alignment contains 20 copies of the G-X-Y repeat that forms a triple helix. The first position of the repeat is glycine, the second and third positions can be any residue but are fre…			CPIJ005295	1263	1336
		Q#42	CPIJ005295	189968	353	401	0.00739588	36.313	cl22949	Collagen superfamily	-	-	Collagen triple helix repeat (20 copies); Members of this family belong to the collagen superfamily. Collagens are generally extracellular structural proteins involved in formation of connective tissue structure. The alignment contains 20 copies of the G-X-Y repeat that forms a triple helix. The first position of the repeat is glycine, the second and third positions can be any residue but are fre…			CPIJ005295	348	406
		Q#43	CPIJ013991	321932	57	179	3.8238e-22	86.1345	cl02432	CLECT superfamily	-	-	C-type lectin (CTL)/C-type lectin-like (CTLD) domain; CLECT: C-type lectin (CTL)/C-type lectin-like (CTLD) domain; protein domains homologous to the carbohydrate-recognition domains (CRDs) of the C-type lectins. This group is chiefly comprised of eukaryotic CTLDs, but contains some, as yet functionally uncharacterized, bacterial CTLDs. Many CTLDs are calcium-dependent carbohydrate binding modules…			CPIJ013991	52	184
		Q#44	CPIJ016689	321932	28	144	1.13632e-20	81.1269	cl02432	CLECT superfamily	-	-	C-type lectin (CTL)/C-type lectin-like (CTLD) domain; CLECT: C-type lectin (CTL)/C-type lectin-like (CTLD) domain; protein domains homologous to the carbohydrate-recognition domains (CRDs) of the C-type lectins. This group is chiefly comprised of eukaryotic CTLDs, but contains some, as yet functionally uncharacterized, bacterial CTLDs. Many CTLDs are calcium-dependent carbohydrate binding modules…			CPIJ016689	23	149
		Q#45	CPIJ004916	321932	17	132	9.62369e-13	60.3261	cl02432	CLECT superfamily	-	-	C-type lectin (CTL)/C-type lectin-like (CTLD) domain; CLECT: C-type lectin (CTL)/C-type lectin-like (CTLD) domain; protein domains homologous to the carbohydrate-recognition domains (CRDs) of the C-type lectins. This group is chiefly comprised of eukaryotic CTLDs, but contains some, as yet functionally uncharacterized, bacterial CTLDs. Many CTLDs are calcium-dependent carbohydrate binding modules…			CPIJ004916	12	137
		Q#46	CPIJ015742	321932	24	159	9.538e-09	51.0614	cl02432	CLECT superfamily	-	-	C-type lectin (CTL)/C-type lectin-like (CTLD) domain; CLECT: C-type lectin (CTL)/C-type lectin-like (CTLD) domain; protein domains homologous to the carbohydrate-recognition domains (CRDs) of the C-type lectins. This group is chiefly comprised of eukaryotic CTLDs, but contains some, as yet functionally uncharacterized, bacterial CTLDs. Many CTLDs are calcium-dependent carbohydrate binding modules…			CPIJ015742	19	164
		Q#47	CPIJ000443	321932	81	157	8.24894e-15	66.4893	cl02432	CLECT superfamily	N	-	C-type lectin (CTL)/C-type lectin-like (CTLD) domain; CLECT: C-type lectin (CTL)/C-type lectin-like (CTLD) domain; protein domains homologous to the carbohydrate-recognition domains (CRDs) of the C-type lectins. This group is chiefly comprised of eukaryotic CTLDs, but contains some, as yet functionally uncharacterized, bacterial CTLDs. Many CTLDs are calcium-dependent carbohydrate binding modules…			CPIJ000443	76	161
		Q#48	CPIJ006816	321932	55	176	1.57753e-23	89.6013	cl02432	CLECT superfamily	-	-	C-type lectin (CTL)/C-type lectin-like (CTLD) domain; CLECT: C-type lectin (CTL)/C-type lectin-like (CTLD) domain; protein domains homologous to the carbohydrate-recognition domains (CRDs) of the C-type lectins. This group is chiefly comprised of eukaryotic CTLDs, but contains some, as yet functionally uncharacterized, bacterial CTLDs. Many CTLDs are calcium-dependent carbohydrate binding modules…			CPIJ006816	50	181
		Q#49	CPIJ018418	321932	1	100	7.81192e-14	63.4077	cl02432	CLECT superfamily	-	-	C-type lectin (CTL)/C-type lectin-like (CTLD) domain; CLECT: C-type lectin (CTL)/C-type lectin-like (CTLD) domain; protein domains homologous to the carbohydrate-recognition domains (CRDs) of the C-type lectins. This group is chiefly comprised of eukaryotic CTLDs, but contains some, as yet functionally uncharacterized, bacterial CTLDs. Many CTLDs are calcium-dependent carbohydrate binding modules…			CPIJ018418	0	105
		Q#50	CPIJ015402	321932	26	148	6.7874e-21	81.9587	cl02432	CLECT superfamily	-	-	C-type lectin (CTL)/C-type lectin-like (CTLD) domain; CLECT: C-type lectin (CTL)/C-type lectin-like (CTLD) domain; protein domains homologous to the carbohydrate-recognition domains (CRDs) of the C-type lectins. This group is chiefly comprised of eukaryotic CTLDs, but contains some, as yet functionally uncharacterized, bacterial CTLDs. Many CTLDs are calcium-dependent carbohydrate binding modules…			CPIJ015402	21	153
		Q#51	CPIJ006808	321932	48	167	6.47795e-20	79.9713	cl02432	CLECT superfamily	-	-	C-type lectin (CTL)/C-type lectin-like (CTLD) domain; CLECT: C-type lectin (CTL)/C-type lectin-like (CTLD) domain; protein domains homologous to the carbohydrate-recognition domains (CRDs) of the C-type lectins. This group is chiefly comprised of eukaryotic CTLDs, but contains some, as yet functionally uncharacterized, bacterial CTLDs. Many CTLDs are calcium-dependent carbohydrate binding modules…			CPIJ006808	43	171
		Q#52	CPIJ006802	321932	57	179	3.69104e-23	88.8309	cl02432	CLECT superfamily	-	-	C-type lectin (CTL)/C-type lectin-like (CTLD) domain; CLECT: C-type lectin (CTL)/C-type lectin-like (CTLD) domain; protein domains homologous to the carbohydrate-recognition domains (CRDs) of the C-type lectins. This group is chiefly comprised of eukaryotic CTLDs, but contains some, as yet functionally uncharacterized, bacterial CTLDs. Many CTLDs are calcium-dependent carbohydrate binding modules…			CPIJ006802	52	184
		Q#53	CPIJ013150	321932	59	130	2.76259e-12	60.3261	cl02432	CLECT superfamily	N	-	C-type lectin (CTL)/C-type lectin-like (CTLD) domain; CLECT: C-type lectin (CTL)/C-type lectin-like (CTLD) domain; protein domains homologous to the carbohydrate-recognition domains (CRDs) of the C-type lectins. This group is chiefly comprised of eukaryotic CTLDs, but contains some, as yet functionally uncharacterized, bacterial CTLDs. Many CTLDs are calcium-dependent carbohydrate binding modules…			CPIJ013150	54	135
		Q#54	CPIJ006811	321932	52	170	2.46745e-22	86.1345	cl02432	CLECT superfamily	-	-	C-type lectin (CTL)/C-type lectin-like (CTLD) domain; CLECT: C-type lectin (CTL)/C-type lectin-like (CTLD) domain; protein domains homologous to the carbohydrate-recognition domains (CRDs) of the C-type lectins. This group is chiefly comprised of eukaryotic CTLDs, but contains some, as yet functionally uncharacterized, bacterial CTLDs. Many CTLDs are calcium-dependent carbohydrate binding modules…			CPIJ006811	47	175
		Q#55	CPIJ000449	321932	40	158	1.03574e-19	78.8157	cl02432	CLECT superfamily	-	-	C-type lectin (CTL)/C-type lectin-like (CTLD) domain; CLECT: C-type lectin (CTL)/C-type lectin-like (CTLD) domain; protein domains homologous to the carbohydrate-recognition domains (CRDs) of the C-type lectins. This group is chiefly comprised of eukaryotic CTLDs, but contains some, as yet functionally uncharacterized, bacterial CTLDs. Many CTLDs are calcium-dependent carbohydrate binding modules…			CPIJ000449	35	160
		Q#56	CPIJ006801	321932	43	165	4.39136e-22	85.3641	cl02432	CLECT superfamily	-	-	C-type lectin (CTL)/C-type lectin-like (CTLD) domain; CLECT: C-type lectin (CTL)/C-type lectin-like (CTLD) domain; protein domains homologous to the carbohydrate-recognition domains (CRDs) of the C-type lectins. This group is chiefly comprised of eukaryotic CTLDs, but contains some, as yet functionally uncharacterized, bacterial CTLDs. Many CTLDs are calcium-dependent carbohydrate binding modules…			CPIJ006801	38	170
		Q#57	CPIJ015403	321932	7	100	2.84683e-13	60.3261	cl02432	CLECT superfamily	N	-	C-type lectin (CTL)/C-type lectin-like (CTLD) domain; CLECT: C-type lectin (CTL)/C-type lectin-like (CTLD) domain; protein domains homologous to the carbohydrate-recognition domains (CRDs) of the C-type lectins. This group is chiefly comprised of eukaryotic CTLDs, but contains some, as yet functionally uncharacterized, bacterial CTLDs. Many CTLDs are calcium-dependent carbohydrate binding modules…			CPIJ015403	2	104
		Q#58	CPIJ006807	321932	47	170	8.52469e-21	82.2825	cl02432	CLECT superfamily	-	-	C-type lectin (CTL)/C-type lectin-like (CTLD) domain; CLECT: C-type lectin (CTL)/C-type lectin-like (CTLD) domain; protein domains homologous to the carbohydrate-recognition domains (CRDs) of the C-type lectins. This group is chiefly comprised of eukaryotic CTLDs, but contains some, as yet functionally uncharacterized, bacterial CTLDs. Many CTLDs are calcium-dependent carbohydrate binding modules…			CPIJ006807	42	175
		Q#59	CPIJ015095	321932	31	152	6.21157e-23	87.3515	cl02432	CLECT superfamily	-	-	C-type lectin (CTL)/C-type lectin-like (CTLD) domain; CLECT: C-type lectin (CTL)/C-type lectin-like (CTLD) domain; protein domains homologous to the carbohydrate-recognition domains (CRDs) of the C-type lectins. This group is chiefly comprised of eukaryotic CTLDs, but contains some, as yet functionally uncharacterized, bacterial CTLDs. Many CTLDs are calcium-dependent carbohydrate binding modules…			CPIJ015095	26	157
		Q#60	CPIJ006092	321932	129	296	5.28238e-10	56.069	cl02432	CLECT superfamily	-	-	C-type lectin (CTL)/C-type lectin-like (CTLD) domain; CLECT: C-type lectin (CTL)/C-type lectin-like (CTLD) domain; protein domains homologous to the carbohydrate-recognition domains (CRDs) of the C-type lectins. This group is chiefly comprised of eukaryotic CTLDs, but contains some, as yet functionally uncharacterized, bacterial CTLDs. Many CTLDs are calcium-dependent carbohydrate binding modules…			CPIJ006092	124	301
		Q#61	CPIJ000436	321932	44	166	7.17924e-20	79.6475	cl02432	CLECT superfamily	-	-	C-type lectin (CTL)/C-type lectin-like (CTLD) domain; CLECT: C-type lectin (CTL)/C-type lectin-like (CTLD) domain; protein domains homologous to the carbohydrate-recognition domains (CRDs) of the C-type lectins. This group is chiefly comprised of eukaryotic CTLDs, but contains some, as yet functionally uncharacterized, bacterial CTLDs. Many CTLDs are calcium-dependent carbohydrate binding modules…			CPIJ000436	39	171
		Q#62	CPIJ005984	321932	72	218	2.45231e-10	56.0889	cl02432	CLECT superfamily	-	-	C-type lectin (CTL)/C-type lectin-like (CTLD) domain; CLECT: C-type lectin (CTL)/C-type lectin-like (CTLD) domain; protein domains homologous to the carbohydrate-recognition domains (CRDs) of the C-type lectins. This group is chiefly comprised of eukaryotic CTLDs, but contains some, as yet functionally uncharacterized, bacterial CTLDs. Many CTLDs are calcium-dependent carbohydrate binding modules…			CPIJ005984	67	223
		Q#63	CPIJ005619	329216	184	287	5.32893e-63	197.171	cl23985	Endostatin-like superfamily	C	-	Endostatin-like domain; the angiogenesis inhibitor endostatin is a C-terminal fragment of collagen XV/XVIII, a proteoglycan/collagen found in vessel walls and basement membranes; this domain has a compact globular fold similar to that of C-type lectins; endostatin XVIII is monomeric and contains a heparin-binding epitope and zinc binding sites while endostatin XV is trimeric and contains neither …			CPIJ005619	179	292
		Q#64	CPIJ019672	321960	928	1036	1.24946e-30	117.443	cl02509	SRCR_2 superfamily	-	-	Scavenger receptor cysteine-rich domain; SRCR_2 is a scavenger receptor cysteine-rich domain family found largely on vertebrate sequences up-stream of the trypsin-like transmembrane serine protease, Spinesin.			CPIJ019672	923	1041
		Q#64	CPIJ019672	321960	48	151	4.08255e-24	98.9534	cl02509	SRCR_2 superfamily	-	-	Scavenger receptor cysteine-rich domain; SRCR_2 is a scavenger receptor cysteine-rich domain family found largely on vertebrate sequences up-stream of the trypsin-like transmembrane serine protease, Spinesin.			CPIJ019672	43	156
		Q#64	CPIJ019672	306915	1779	1883	4.21004e-13	67.3785	cl27545	SRCR superfamily	-	-	Scavenger receptor cysteine-rich domain; These domains are disulphide rich extracellular domains. These domains are found in several extracellular receptors and may be involved in protein-protein interactions.			CPIJ019672	1774	1888
		Q#64	CPIJ019672	321932	2442	2537	2.15354e-09	57.6098	cl02432	CLECT superfamily	-	-	C-type lectin (CTL)/C-type lectin-like (CTLD) domain; CLECT: C-type lectin (CTL)/C-type lectin-like (CTLD) domain; protein domains homologous to the carbohydrate-recognition domains (CRDs) of the C-type lectins. This group is chiefly comprised of eukaryotic CTLDs, but contains some, as yet functionally uncharacterized, bacterial CTLDs. Many CTLDs are calcium-dependent carbohydrate binding modules…			CPIJ019672	2437	2542
		Q#64	CPIJ019672	331063	415	573	2.86471e-06	49.3365	cl26242	Beta_helix superfamily	-	-	Right handed beta helix region; This region contains a parallel beta helix region that shares some similarity with Pectate lyases.			CPIJ019672	410	578
		Q#64	CPIJ019672	294042	334	397	8.94236e-05	43.9403	cl00049	CUB superfamily	N	-	CUB domain; extracellular domain; present in proteins mostly known to be involved in development; not found in prokaryotes, plants and yeast.			CPIJ019672	329	402

## Sheet: An. gambiae
		Gene	Genome Location			Name	Description (if known)
		AGAP010707	Chromosome 3L: 8869614	114	CIMNGGYLAATQTAFQNSEVWSVIRKAGVTGEVWVSGTQLGLQGSWIWLSRNTPVGRMSGYTNWYPGKPSNAANSGDNCLTIGVFNTAMWNDRQCTREYPYVCEYYAPYSYSFG	-	Perlucin [Source:VB Community Annotation]
		AGAP010708	Chromosome 3L: 8870420	124	GFKHYVAYKRKIKFFSAWQQCRLYNGHLASIETPEENAQVARAIKAVGDITDDWYIGGTDIGFEGRFVWIGLNKIASYLNFNPGEPNNNKNEDCLIMKGSKAGEKWSDVSCEYEAEGFVCAFIL	CTLMA7	C-type lectin (CTL) - mannose binding [Source:VB Community Annotation]
		AGAP002910	Chromosome 2R: 29216218	143	MVMNQVYVAFLHPLNFFESWQECNINGGYLASIESPAEQALVEKAMAKARNQTAVYYVGGTAIGRDGRWMWIGLNKEFAHRGYRNFYHDELNNISRGQNCLTVGNWDKPNRGKWDELECTTKVDGYICAFPAAADSAFVDARG	-	Salivary C-type lectin [Source:VB Community Annotation]
		AGAP002911	Chromosome 2R: 29217888	155	MAVKFILLTVCVAFFAINRIEAATVPRTKYLAVLQPSTFFEAWQECNSKNGHLASIESRQEQLLVEEAMSKTRNPTAVYFIGGTDLGRRGRWVWIGLNQALEDGTYTNYYPGEPNNLGGDQDCLSIGNWQGYSRGKWDDTECFKKLDGYICAFRA	CTLMA9	C-type lectin (CTL) - mannose binding [Source:VB Community Annotation]
		AGAP013382	Chromosome X: 8806674	155	NWFKAVEYCHYLGRSLVTVATEQRQQTLDQLLDDGAHQPRDQSFWCGANDLADAGSFHWHLTGRPVALGWSNWADERHRREPADADDAYKVRCVSLSRTADVVEELQQQQQQQQEGEGEGGAAAPPAPFSWIWTVANCWRELYFICERTGVSSCR	-	No description
		AGAP002912	Chromosome 2R: 29219995	161	MAAQLLLTALCVAFVALNGIEGATDAKYKYVAILQPSTFFEAWQDCNIKGGHLASIESPQEQARVEKAMAKARDPRAVFFFGGTDLGRKGRWMWIHSNKPIGNGGYTNFFPGQPDNGGGSQDCLTVGVADGYNRGKWDDQNCLYRLDGYICAFKSPSSSAS	-	Salivary C-type lectin [Source:VB Community Annotation]
		AGAP007408	Chromosome 2L: 46344980	164	METKRLANWVAILLSFLAIGLISTHDTSELCHGKYYFGNTFKINWYKATHYCRSRGMFLVSINNHAQLNGVIKCIQKSGHMNLNNDLDMWTSGNDLGEEGQFFFSSTGERVTFNRWDKGEPNNAWHGMCVYENCVTLHFKLHSVNYTLGDRPCGKEKFFMCEAL	CTLMA8	C-type lectin (CTL) - mannose binding [Source:VB Community Annotation]
		AGAP007411	Chromosome 2L: 46354140	167	MMKPQTLFLLLLLTALQLAAQDTTFGLFRQKEYYFSSSFKLNWYKAVEYCRSRGMFLLSVRNAEERAAVIEYLDSTGYTKTHKGLIAWISANDLGEEGEFHWASTGERVNYQNWSETEPNDYKIDDCNGEDCAILEYWSEGGANYNYTFNDRFCGREYLFICETLPA	CTLMA1	C-type lectin (CTL) - mannose binding [Source:VB Community Annotation]
		AGAP007409	Chromosome 2L: 46349603	168	METKRLAIAWVAILLSFLAVGLISTHQDVDTSELCLGKYYFGNTFKINWYKAMNYCRSRGMFLVSINNHAQLNDVIRCIQKSGHLNLNNDLDMWTSGNDLGEEGQFFFSSTGERVTFNRWDKGEPNNARHGMCLYENCVTLHFKLHSVNYTLGDRPCGKEKFFMCETL	-	No description
		AGAP007412	Chromosome 2L: 46355209	171	METKRLANLVAILLSFLAVGFISTQKDINTFGIFREKSYYFGNTFKLNWYKASEYCRTRGMFLVTINNDEQLNGVIEYIEKSGYTKTHDILHMWTSGNDLGEEGQFFCSSTGERLTFDRWTKNEPNNAMHDNCTYEHCVVLEYFRPWSINYTFDDRPCGANNFFMCETLYD	CTLMA3	C-type lectin (CTL) - mannose binding [Source:VB Community Annotation]
		AGAP000871	Chromosome X: 16316522	172	METKRLANWVAILLSFLAIGLISAQKDINTNRLHRGKYYFGNTFKLNWYKAVEYCRSRGMFLLSVRNAEKREAVIEYLDSTGYTNTHNGLIAWISANDLGEEGEFHWASTGERVNYQNWSETEPKNYKIDDCTGEDCAILEYWSDGGAIFNYTFNDRFCGREYMFICETLPK	-	No description
		AGAP007407	Chromosome 2L: 46343669	173	MARPLLSPIILLFMVSTLFRLSASNREAIGYRVLQQKSYYLGTTFRLNWHKAAAFCRSQGLFLVSINSQSQLDEVIEYINKSGFFNANESNLQLWTSGNDLGEKNQFLWTSTGERITFNQWTQGEPNHAQVGNCTVEHCVVLQHYQNGLGATYSFDDRACEWQYYFMCESLDC	CTLMA4	C-type lectin (CTL) - mannose binding [Source:VB Community Annotation]
		AGAP007410	Chromosome 2L: 46351155	173	MARPLLSPIILLFIVSTLFRLSASNRDAVGYRAFEEKSYYLGTTFKLNWHKASAFCRSQGLFLVSINSQSQLDGVIEYIKKSGFFTANESNIQLWTSGNDLGEQSQFLWTSTGERITFDRWTQGEPNHGRVNDCTVERCVVLQHYQNGHGATYSFDDRPCEREYFFMCESLDG	CTLMA5	C-type lectin (CTL) - mannose binding [Source:VB Community Annotation]
		AGAP005334	Chromosome 2L: 14232533	174	MNLMITILIAVITVVRGDLSVPKTVDDILQQNPCLCPCKPFEEKEYFIPISRTSDWFGAVAYCHSVGMELAEVLNEDEARAMGEVIAEEESDSDDEFYWIGANDLGVQGTYRWALAGRPVLYSQWAAGEPNHARGENGQQPAERCVAVAMDKYEWNDFQCTQQKPFICQQFRKH	CTLMA2	C-type lectin (CTL) - mannose binding [Source:VB Community Annotation]
		AGAP005335	Chromosome 2L: 14233403	177	MQISNIFVSSIGITLVCLIVSTHGYRATTAREMITQNLCVCPCGNPRGGKLYTTPNLRLNWFDAVSYCSSIGMSIATIKDTNERQLLQLHLDGDRRLTRSQKRSKIPYWIGANSLIAGQGLRWGLTDQEVKESAEWADGIAPANNRVEPFCVYIQGSTMSWVATSCDDEPRQFICEY	CTL4	C-type lectin (CTL) [Source:VB Community Annotation]
		AGAP010709	Chromosome 3L: 8879334	183	TSDRQQESVRERQRSNMCPQLDEHKRGETHLRASFPHSPIVLGLLCRYCGAVSHKTRGSMSWDFPLFLCCIMNGGYLAATQTAFQNSEVWSVIRKAGVTGEVWVSGTQLGLQGSWIWLSRNTPVGRMSGYTNWYPGKPSNAANSGDNCLTIGVFNTAMWNDRQCTREYPYVCEYYAPYSYSFG	CTL2	C-type lectin (CTL) [Source:VB Community Annotation]
		AGAP004810	Chromosome 2L: 3798556	192	MLLANTAAAVLLLIVCIGASVGLPTVDEENVVQAEQLPILPTADSSKPTDDTVKAIAPQPRYLLPADFAVKNKKFTIGTLGVGSFFRAWRNCIDEGKGLATIESEKEQKYLESLLKASSTGSNYWIGATNIGASNTNKLTWITTDLPVQTKPPFLNVVAKSTCIALTPTGSWTLRNCLNPLNIFPYICEEYF	CTL3	C-type lectin (CTL) [Source:VB Community Annotation]
		AGAP004811	Chromosome 2L: 3800428	193	MEVLYKNTLLSFVVAVVLVLSIVAATTNPEPAGTKTEVKSYSPEDVKDVNNFPVNGLPPLTYSSKKYTLHTEVVNFFEAWNRCRDMGKQFASIENSQDFAAYRDAVQPYANVNYTFWLAGTNVGARSNDYRKFYWITNDRPVSYVSGFQNWFLGSPPNDANACMLTYQSSTLWFTVPCFTTLSSYACEEPQDV	CTL1	C-type lectin (CTL) [Source:VB Community Annotation]
		AGAP012666	Chromosome UNKN: 22871414	196	XLPDPRSCANRVRHATYRDARGVAHSYFFSWEHAPTRSLEVDWLDARNICRRHCMDAVSMETPQENEFIKQRIARGNVRYIWTSGRKCNFAGCDRPDLQPPNENGWFWSGSGVKIGPTTQRNTGDWSYTGGYGQQQPDNREAAQGNDESCLSILNNFYNDGLKWHDVACHHLKPFVCEDSDELLNFVRSRNPGIRL	-	No description
		AGAP006430	Chromosome 2L: 31772158	218	MKQFVLIAVALVGLTAAQFPNGRTLDAPNPALCASRIIHERAPDGKGYFFSWRDPTHRVAEKDWLDARNFCRQRCMDSVSVETSPENEWIKQRIVEGRQKYIWTSGRLCDFKGCDRPDLQPTNINGWFWTAELQKLAPTTVRNQNDWSEGGGIGKPQPDNRELIQGGASENCLAILNNFYDDGVHWHDVACHHVKPWVCEENDALLKYVKYSNPNLRI	CTLGA2	C-type lectin (CTL) - galactose binding [Source:VB Community Annotation]
		AGAP010196	Chromosome 3R: 50438641	219	MSVLRTLTLLAIGATVVLAQRRLALPDPRSCANRVRHATYRDARGVAHSYFFSWEHAPTRSLEVDWLDARNICRRHCMDAVSMETPQENEFIKQRIARGNVRYIWTSGRKCNFAGCDRPDLQPPNENGWFWSGSGVKIGPTTQRNTGDWSYTGGYGQQQPDNREAAQGNDESCLSILNNFYNDGLKWHDVACHHLKPFVCEDSDELLNFVRSRNPGIRL	CTLGA1	C-type lectin (CTL) - galactose binding [Source:VB Community Annotation]
		AGAP010193	Chromosome 3R: 50403559	236	MKLLLLVVASLVAVCLAEPKPAINEVKSNQPLQKPGRFLSLPVPEKCASRPKQFSYRGHNYFYSAHVPALADKRVDWLDGRNICREYCMDLVSLETQEENNLIFRLIQQNDVPYIWTAGRLCDFKGCEGRPDLEPKNIYGWFWSNNREKIHATNQIPNGWGYNPWSKSGHKKIPQPDNAEFDINQTTESCLSILNNVYNDGIGWHDVACYHEKPVVCEDSEELLNYVSATNPGIRL	CTLGA3	C-type lectin (CTL) - galactose binding [Source:VB Community Annotation]
		AGAP009316	Chromosome 3R: 31241289	310	MRLTAVLAALVLSHHPPEGATDRHCEANARKIVHRFYPLRHCQRSNRTVIGLVNVQSVRECADFARDKQGLAFNFAPVKRNSTNWYDVVREREQNQSTVSSWKPASPRVASFGFEDFYNCHVLDCPEYRNLSTIVNDTRFDYYTLYARLLPAGNATCIPSIGMFLFEDTKLNYSNAYNACVSAGGSLAHIASDARTFQLSKYIASLPETNYTTNNSTDTSSAVEPLYYVGLNETVKNRFFTSADERLDCFRFHAWAPGHPARNRTSPSCAALTDEGSWKVFNCNRTLPYICELHTSGPALYAPKLKRKCF	CTL10	C-type lectin (CTL) [Source:VB Community Annotation]
		AGAP005332	Chromosome 2L: 14192506	351	MVRLVVLLLCVSMATTQKPGNFNFKEKGFKSSQSYDIDPQVLEIQRQNLITQKILQRYLERRLHPGRKPQIRVPSVEEILPKPFSPLASVRDVRQQNQTESDDNGGARYDLFNGQNGRQYNRSEEDGGGGGSSQDEQQYNDDGGDDYREERDLDQYDDLGDESTYDNDRFDIESLQSGESEHVDSFYRDKYYSRQRASQLSDCPNCVEESSAPPRWTMPLLKLGEKRYYLSIFFKANWFKALQYCRFHGMQLASIQTQEENDRLEKYVKDYGLATEHFWTSGTDLAEEGSFFWVSNGRPLSFTNWNAGEPNNFRYENGEEEHCLELWNRDGKGLKWNDTPCSFETYFICEV	CTLMA6	C-type lectin (CTL) - mannose binding [Source:VB Community Annotation]
		AGAP006267	Chromosome 2L: 28801513	410	MMESKALLLATLCLLAACLAVSGANDTDQPNRRYKRKYGMCPPKFTSISNECYYISPNKLNWLDAYFECKDHNSKLAEPMMYEDKVLRRTLQKMGLREDLWIGGNYNWKLKKWQWGHNGREIEYQSFSQMVPRSSQDLTFHCALLKADIKFRWSAAACTDKMNYICQHRMPLVSEMGRSLVYEKWNKTYPNERANEKLVYIVSEGNNRTQSEYGKPRLYNSVKRVMQSNPSIRPAHRRRANRPKKPVTAPTAADRRTYIPPEVVGRKQHLAQYAPDASNDINTIDNGHRNGGGGGWGGSYHSAARFNVDFSPRNGKTREASFPRGHRMRTGEEHHRLPHQHRHQPGAHKPTKRTQQYYEKQASRDFLRKRLQKLTPEEQQAFFQTRAMRKKLKEQKLLK…	CTL6	C-type lectin (CTL) [Source:VB Community Annotation]
		AGAP002625	Chromosome 2R: 24304518	424	MRRYTHLLSAVVLLVVGLAVAASGIYVVESGGKKSFLQLGAHHWTDGADDDGLWSSLLEEYTVGLNQSGTTSAPRESRVMQATVVAAAGPAPKYIPTSSFYINKRIGEALELDPQHHAAHSPHRPRPPVGKVIASTGAGGLYGDNQLAAGAGHGATFTPMRQTFGGASPTELLASPREVSETDLYLLGAIEKLVYRVDYMENRLRRAEQIIYFLMAGNSQKQEPCPQNFTQVHDRCYHFDIERGLNWKSASTMCKSYGAHLAEFETVAEFQDVVAYILNNPVNRGKDFWLGGLNPGLLWIWANSAKPVNPNTNLSSITSSGSNKPGSKGTVSTKPTNLANNGTEVPSGGTKIVNNPSASKQPTLEITGSGRCLRLSYNSALYTYGYRGEDCSAQFSYVC…	CTL9	C-type lectin (CTL) [Source:VB Community Annotation]
		AGAP029110	Chromosome 2R: 40674640	447	MKSIILCLVFVLAYAGGQRITTIQLDGVQYFISRMNPYSPELNYFLAYQYCRSLGLQLASFETKEKVESMTEYLQNAGYGKYNFWTSGNRLGTGMFLWMSTGLPFNATFDYFEKSPETVGMDPLDHNSNTSPQRTARDSSSGLQKGCVHLKAPSLRWAPEDCSAVKDFICEQTRCYYYNYGSIPVSSAQGRPIQTSTSTSLYTTLAATTTTTTTSTTTEPPTTPAEARQFSTISTVMPAQLTAEHTSPLAALLNGDILDQDRTSARPAMQQQQHDNDAEEEHDEELEHDQEDDEQHHELEEEDDEVNVVGRSSSSANAVAAEEDEVEQEEEEHEHEDEHEQDESDDEDEQAAELHHQQALAAGQDAVGSVLPEDIPVEQKLKQITKEIEQLSGGAGDRE…	-	No description
		AGAP000940	Chromosome X: 18135303	852	MAKLLLSFALAILTVGSIDSVESRAVNISNTWTLPQEGFSVFYRYFRDKISWFEADAVCQFHHANLVTVDNGVQFDATRAFLKELDVTSAVWIGLMRPENSARFTWTSSKALDPSSGYWAEAIPAMEQPLCAVVDPVRDFRWHALRCGGPETAAFLCELPVPTWAVDCTVTSIPSLTVQYMSDSGTVQLSRDCGESGTKHISCQGKQDRDSIIEQLQCSDEEDLASVLATENNNQLPGVESAATASSTRRPQQQPILEHDILTVVSNNDEESNNKIEVNPNQIEDTVKNVINKFNLQDLMRSEQAAALHSEEVDGHGAESVRKSGYAKKYSPLYEKKNHYAKKNVNGSERNESADEEEEDEDEPMLGDQPLPDETETQPIDIIQQAVKPTSDGDYADSA…	CTL7	C-type lectin (CTL) [Source:VB Community Annotation]
		AGAP000123	Chromosome X: 2001189	986	MIKRQGKNDGTANNCYWVHTPGWNEENFTSASLVAGTGPVASSKGCPFPGVPAHGSVIFSDDSLANNTVATYYCERGFELLGPSRRACIDSQWIPEGIPFCVLNVAAGKAPMQISTEASGIPQKAIDGSTSAFFSPDTCSLTKPERVPWWYVNLLEPYMVQLVRLDFGKSCCGKGKPATIVVRVGNNRPDLGTNPICNRFTGSLEEGQPLFLPCNPPMPGAFVSVHLETNAPSQLSICEAFVYTDQALPIERCPAFRDQPPGASASYNGKCYIFYSRQPATLRDALAFCRARGGTLINESNPALQGFISWELWRRHRSDTSSQYWMGAVRDAQDRNTWKWIGGEEVSVSFWNLPGGDEDCARYDGSKGWLWSDTNCNTQLNFICQHQPKACGRPEQPPN…	CTLSE2	C-type lectin (CTL) [Source:VB Community Annotation]
		AGAP000929	Chromosome X: 17503387	1204	MRKWKHPPRGATDGGRNSPGEHQLRSTARYCRSKQPQQQPAGGATWRTAATLLTVAITINLTCAGVSSQVCGPPAVPANARVHTEKATDGSGGLKSARYDCDPGYELFGSETIRCDPVKGWDRELPFCGTNVAYRKPVNQSSATRAGPAGYANDGKPGNQNPDGQECSETQKEVSPWWRVDLLTPEAVRVVRITTRGCCGHQPLQDLEIRVGNSSSDLQRNPLCAWYPGTVDEGTTKSFTCARPLIGQYVTVQLVGVESSLSLCEVEVFSNDEFSSDRCASPNLSVETVLTTFAKTCYEFHITRGESFDKARAVCKSHGGDLIHDFRGVTTDYIISELERRKTDLRTQLVWIGAQKEPGITSRTWKWVNGDTVLKPTWGKDQPNNYNGEQNCVVLDGGR…	CTLSE1	C-type lectin (CTL) - selectin like [Source:VB Community Annotation]
		AGAP000007	Chromosome X: 83817	1332	MLRVSLNPLLLQLVLIGASVLVHQAAGQQGGVGGLLRSSNNNPFYDMSPDDDYLVGAGGGQRTPANVDDLFLRAGDLRSAEDYFCPEHWAAFRGTCLRVHKSPRKSWYAAQKICQAYQGELISVDTIEKHSFVVRLLDRDVSKLNRYYVSARQVSPGNWVNADKSQLIAIEDAINYELLSADTADEFQSYFEGANVRNAVEQGEAEGENDPRRYYQSERYRNRNYLVLGFNMHKEKWQFYPVTGEEQYLFVCESRTLYSQDNLNTLLEDRRQFDYGLEQTDVEKIPRGPYFIRQPVDTTYDTGKASITRDVTLSCLAGGYPTPRYTWYKEEYVKDNLTVIQIDPLRNARHTVSGGNLIIHRPSQNLDQGTYHCTAQNAYGKILSESVQLNFGYILEFNL…	IGL1	contactin-like putative cell adhesion molecule [Source:VB Community Annotation]
		AGAP009143	Chromosome 3R: 27410675	3032	MGVGDSHYQDGENGVDGPGGRYTEIGGDVVLGEKILRASESPYSMRTDLEVERRARLIIEAGVTIHFAPMVGITVRGSVVAMGNAENKITLTTMPNTGYKDVPSDPREAGVRLVDGPSPLAGRLQLLNNGKWRSVCSNSKNWTIADYETTCRQLGFKGGRFWNWMDRIANYEPRLLYEEPRCLGTEGSLFNCAWPSRQVGSGVCDYHSDIGVQCLPLFDQVTPHWRGLKFENAESKETLSYNHVLYDSISLSQLRHVDIVRAGTGRGGSAEAAISVMGVPPVLEFVTIDHSSYTGINVTRHDAAFSFRNVTVRRSRGFGIFMNSSYGSAHLEGVTVAENGADGIRYVGHDLRADERTDRSKVFDFCTLTSTAWQIYPLQLSFEQSPFALSAKECARSFE…	SCRAC1	Class A Scavenger Receptor (SRCR domain) with C-Type Lectin domain. [Source:VB Community Annotation]
		AGAP029047	Chromosome X: 7792498	3113	MKCVARTVKLVAAAVTVALLLLAGPAAPNGAPRPPYPGMQLLSESVHDERTAGGGGGELLLTKDAGGEGPAGPSPLGLAGVLVPRDSLLYPGGRESKAAAQEQEEEEEEEEDEEEEEEEEEEEEEEEAQEALAGEEEEPERNAANEEENLLEEEEEEEEPTEETGESRRFPTYYLRPGPADADQRRRSNPCGSGIVEQLKSAEHVVPVRRSPEGEDNNFYIDVSHELLETGPGIIRDFYVESLAGDPYSYEQVPGRPIGQFTGHRAHGSHHGYRQGPEDADSLPRSTWIDDMEIDWLHHAFGGAQQQHKQQRVIFGEPSYPGYFEADGNQDPAPRSSGAEEEDGEPGALEDNALEFGSRKRPPGGRRTHRGCPRHVWKHDGMYGERATISWTVPEVLPA…	CTL5	C-type lectin [Source:VB Community Annotation]
		AGAP002739	Chromosome 2R: 26428070	3538	MYTFPKCWPLLLIVAAAVTGTSAELRGLHCYKYFNVKHSWEKSATLCKRYGSELVTVDSYDENNATYSIATGSEYRTRNNVKYWLGFASLDDLRTNTLESTSGDLFSQYSGFWAISEPNPLAGECVAANLGPTEQSWELRSCETLLPFMCKARACPQQSFHCSNGACINQAYKCDGNDDCGDGSDELDCSASCNIYMASGGDVIESPNFPQKYSSLRSCKWTLEGPQGSNIILQFQEFDTEKNFDTVQILVGSRTEDTAVSLATLSGKGDVPSRTFITASNFMIVKFTSDGSVEKKGFRATWKTEPQTCGGVLQASKQEQYLKSPGFPQAYPGGIECLYVISARKGYTVSLDVQELDLNADSDFLLIRDGESAHDKPIAKLTGTLESKPSRVIISTGNR…	-	No description
		#Batch CD-search tool	NIH/NLM/NCBI
		#cdsid	QM3-qcdsearch-EF588C3BC204CFD-2AB7F7DDF7D6E67C
		#datatype	hitsConcise Results
		#status	0
		#Start time	2018-05-29T15:47:33	Run time	0:00:02:08
		#status	success
		Query	Hit type	PSSM-ID	From	To	E-Value	Bitscore	Accession	Short name	Incomplete	Superfamily	Definition
		Q#1 -	AGAP009201	specific	307529	1496	1602	1.3613e-58	197.012	pfam01413	C4	-	cl02467	C-terminal tandem repeated domain in type 4 procollagen; Duplicated domain in C-terminus of type 4 collagens. Mutations in alpha-5 collagen IV are associated with X-linked Alport syndrome.	AGAP009201	1476	1607
		Q#1 -	AGAP009201	specific	307529	1606	1715	4.39877e-54	183.915	pfam01413	C4	-	cl02467	C-terminal tandem repeated domain in type 4 procollagen; Duplicated domain in C-terminus of type 4 collagens. Mutations in alpha-5 collagen IV are associated with X-linked Alport syndrome.	AGAP009201	1586	1720
		Q#1 -	AGAP009201	specific	189968	267	325	8.06439e-06	44.7874	pfam01391	Collagen	-	cl22949	Collagen triple helix repeat (20 copies); Members of this family belong to the collagen superfamily. Collagens are generally extracellular structural proteins involved in formation of connective tissue structure. The alignment contains 20 copies of the G-X-Y repeat that forms a triple helix. The first position of the repeat is glycine, the second and third positions can be any residue but are fre…	AGAP009201	247	330
		Q#1 -	AGAP009201	specific	189968	924	983	0.000126137	41.3206	pfam01391	Collagen	-	cl22949	Collagen triple helix repeat (20 copies); Members of this family belong to the collagen superfamily. Collagens are generally extracellular structural proteins involved in formation of connective tissue structure. The alignment contains 20 copies of the G-X-Y repeat that forms a triple helix. The first position of the repeat is glycine, the second and third positions can be any residue but are fre…	AGAP009201	904	988
		Q#1 -	AGAP009201	specific	189968	1313	1377	0.000311619	40.165	pfam01391	Collagen	-	cl22949	Collagen triple helix repeat (20 copies); Members of this family belong to the collagen superfamily. Collagens are generally extracellular structural proteins involved in formation of connective tissue structure. The alignment contains 20 copies of the G-X-Y repeat that forms a triple helix. The first position of the repeat is glycine, the second and third positions can be any residue but are fre…	AGAP009201	1293	1382
		Q#1 -	AGAP009201	specific	189968	39	97	0.000327323	40.165	pfam01391	Collagen	-	cl22949	Collagen triple helix repeat (20 copies); Members of this family belong to the collagen superfamily. Collagens are generally extracellular structural proteins involved in formation of connective tissue structure. The alignment contains 20 copies of the G-X-Y repeat that forms a triple helix. The first position of the repeat is glycine, the second and third positions can be any residue but are fre…	AGAP009201	19	102
		Q#1 -	AGAP009201	specific	189968	1410	1467	0.000485087	39.7798	pfam01391	Collagen	-	cl22949	Collagen triple helix repeat (20 copies); Members of this family belong to the collagen superfamily. Collagens are generally extracellular structural proteins involved in formation of connective tissue structure. The alignment contains 20 copies of the G-X-Y repeat that forms a triple helix. The first position of the repeat is glycine, the second and third positions can be any residue but are fre…	AGAP009201	1390	1472
		Q#1 -	AGAP009201	specific	189968	861	921	0.000499613	39.7798	pfam01391	Collagen	-	cl22949	Collagen triple helix repeat (20 copies); Members of this family belong to the collagen superfamily. Collagens are generally extracellular structural proteins involved in formation of connective tissue structure. The alignment contains 20 copies of the G-X-Y repeat that forms a triple helix. The first position of the repeat is glycine, the second and third positions can be any residue but are fre…	AGAP009201	841	926
		Q#1 -	AGAP009201	specific	189968	1170	1229	0.00222958	37.8538	pfam01391	Collagen	-	cl22949	Collagen triple helix repeat (20 copies); Members of this family belong to the collagen superfamily. Collagens are generally extracellular structural proteins involved in formation of connective tissue structure. The alignment contains 20 copies of the G-X-Y repeat that forms a triple helix. The first position of the repeat is glycine, the second and third positions can be any residue but are fre…	AGAP009201	1150	1234
		Q#1 -	AGAP009201	specific	189968	521	575	0.00375726	37.0834	pfam01391	Collagen	-	cl22949	Collagen triple helix repeat (20 copies); Members of this family belong to the collagen superfamily. Collagens are generally extracellular structural proteins involved in formation of connective tissue structure. The alignment contains 20 copies of the G-X-Y repeat that forms a triple helix. The first position of the repeat is glycine, the second and third positions can be any residue but are fre…	AGAP009201	501	580
		Q#2 -	AGAP007407_CTLMA4	specific	153057	38	169	5.65853e-21	82.6677	cd00037	CLECT	-	cl02432	C-type lectin (CTL)/C-type lectin-like (CTLD) domain; CLECT: C-type lectin (CTL)/C-type lectin-like (CTLD) domain; protein domains homologous to the carbohydrate-recognition domains (CRDs) of the C-type lectins. This group is chiefly comprised of eukaryotic CTLDs, but contains some, as yet functionally uncharacterized, bacterial CTLDs. Many CTLDs are calcium-dependent carbohydrate binding modules…	AGAP007407_CTLMA4	18	173
		Q#3 -	AGAP002739	specific	238001	309	419	6.07459e-24	99.0238	cd00041	CUB	-	cl00049	CUB domain; extracellular domain; present in proteins mostly known to be involved in development; not found in prokaryotes, plants and yeast.	AGAP002739	289	424
		Q#3 -	AGAP002739	specific	238001	193	302	7.08182e-22	92.8606	cd00041	CUB	-	cl00049	CUB domain; extracellular domain; present in proteins mostly known to be involved in development; not found in prokaryotes, plants and yeast.	AGAP002739	173	307
		Q#3 -	AGAP002739	specific	238001	423	534	9.73562e-17	78.223	cd00041	CUB	-	cl00049	CUB domain; extracellular domain; present in proteins mostly known to be involved in development; not found in prokaryotes, plants and yeast.	AGAP002739	403	539
		Q#3 -	AGAP002739	specific	153057	29	151	2.52247e-16	77.2749	cd00037	CLECT	-	cl02432	C-type lectin (CTL)/C-type lectin-like (CTLD) domain; CLECT: C-type lectin (CTL)/C-type lectin-like (CTLD) domain; protein domains homologous to the carbohydrate-recognition domains (CRDs) of the C-type lectins. This group is chiefly comprised of eukaryotic CTLDs, but contains some, as yet functionally uncharacterized, bacterial CTLDs. Many CTLDs are calcium-dependent carbohydrate binding modules…	AGAP002739	9	156
		Q#3 -	AGAP002739	superfamily	330301	1287	1427	1.91389e-15	75.8517	cl25480	FA58C superfamily	-	-	Coagulation factor 5/8 C-terminal domain, discoidin domain; Cell surface-attached carbohydrate-binding domain, present in eukaryotes and assumed to have horizontally transferred to eubacterial genomes.	AGAP002739	1267	1432
		Q#3 -	AGAP002739	specific	311571	1958	2005	2.92847e-15	71.9861	pfam07699	Ephrin_rec_like	-	cl06646	Putative ephrin-receptor like; This family has repeats of a region rich in cysteines.	AGAP002739	1938	2010
		Q#3 -	AGAP002739	specific	311571	1847	1894	9.08168e-15	70.4453	pfam07699	Ephrin_rec_like	-	cl06646	Putative ephrin-receptor like; This family has repeats of a region rich in cysteines.	AGAP002739	1827	1899
		Q#3 -	AGAP002739	specific	153056	1035	1090	2.12261e-13	67.1028	cd00033	CCP	-	cl27761	Complement control protein (CCP) modules (aka short consensus repeats SCRs or SUSHI repeats) have been identified in several proteins of the complement system; SUSHI repeats (short complement-like repeat, SCR) are abundant in complement control proteins. The complement control protein (CCP) modules (also known as short consensus repeats SCRs or SUSHI repeats) contain approximately 60 amino acid r…	AGAP002739	1015	1095
		Q#3 -	AGAP002739	superfamily	322368	2783	2863	3.91821e-13	67.0263	cl03620	DUF5011 superfamily	-	-	Domain of unknown function (DUF5011); This small family of proteins is functionally uncharacterized. This family is found in Bacteroides, Prevotella, and Parabateroides. Proteins in this family are around 230 amino acids in length.	AGAP002739	2763	2868
		Q#3 -	AGAP002739	superfamily	330301	818	960	4.50702e-13	68.9181	cl25480	FA58C superfamily	-	-	Coagulation factor 5/8 C-terminal domain, discoidin domain; Cell surface-attached carbohydrate-binding domain, present in eukaryotes and assumed to have horizontally transferred to eubacterial genomes.	AGAP002739	798	965
		Q#3 -	AGAP002739	specific	311571	1901	1951	1.17356e-12	64.6673	pfam07699	Ephrin_rec_like	-	cl06646	Putative ephrin-receptor like; This family has repeats of a region rich in cysteines.	AGAP002739	1881	1956
		Q#3 -	AGAP002739	specific	311571	3265	3312	1.06749e-11	61.9709	pfam07699	Ephrin_rec_like	-	cl06646	Putative ephrin-receptor like; This family has repeats of a region rich in cysteines.	AGAP002739	3245	3317
		Q#3 -	AGAP002739	superfamily	332582	582	774	2.86921e-11	66.6002	cl27761	CCP superfamily	N	-	Complement control protein (CCP) modules (aka short consensus repeats SCRs or SUSHI repeats) have been identified in several proteins of the complement system; SUSHI repeats (short complement-like repeat, SCR) are abundant in complement control proteins. The complement control protein (CCP) modules (also known as short consensus repeats SCRs or SUSHI repeats) contain approximately 60 amino acid r…	AGAP002739	562	779
		Q#3 -	AGAP002739	specific	311571	3218	3257	6.63936e-11	59.6597	pfam07699	Ephrin_rec_like	-	cl06646	Putative ephrin-receptor like; This family has repeats of a region rich in cysteines.	AGAP002739	3198	3262
		Q#3 -	AGAP002739	specific	238060	155	189	3.35011e-10	57.2166	cd00112	LDLa	-	cl00104	Low Density Lipoprotein Receptor Class A domain, a cysteine-rich repeat that plays a central role in mammalian cholesterol metabolism; the receptor protein binds LDL and transports it into cells by endocytosis; 7 successive cysteine-rich repeats of about 40 amino acids are present in the N-terminal of this multidomain membrane protein; other homologous domains occur in related receptors, includin…	AGAP002739	135	194
		Q#3 -	AGAP002739	specific	311571	3157	3204	4.01344e-10	57.3485	pfam07699	Ephrin_rec_like	-	cl06646	Putative ephrin-receptor like; This family has repeats of a region rich in cysteines.	AGAP002739	3137	3209
		Q#3 -	AGAP002739	specific	238011	2354	2389	1.58625e-09	55.3354	cd00054	EGF_CA	-	cl21504	Calcium-binding EGF-like domain, present in a large number of membrane-bound and extracellular (mostly animal) proteins. Many of these proteins require calcium for their biological function and calcium-binding sites have been found to be located at the N-terminus of particular EGF-like domains; calcium-binding may be crucial for numerous protein-protein interactions. Six conserved core cysteines …	AGAP002739	2334	2394
		Q#3 -	AGAP002739	specific	238011	2238	2274	4.38739e-09	54.1798	cd00054	EGF_CA	-	cl21504	Calcium-binding EGF-like domain, present in a large number of membrane-bound and extracellular (mostly animal) proteins. Many of these proteins require calcium for their biological function and calcium-binding sites have been found to be located at the N-terminus of particular EGF-like domains; calcium-binding may be crucial for numerous protein-protein interactions. Six conserved core cysteines …	AGAP002739	2218	2279
		Q#3 -	AGAP002739	specific	311571	3099	3150	6.52543e-09	53.8817	pfam07699	Ephrin_rec_like	-	cl06646	Putative ephrin-receptor like; This family has repeats of a region rich in cysteines.	AGAP002739	3079	3155
		Q#3 -	AGAP002739	specific	238011	2044	2080	8.53432e-09	53.4094	cd00054	EGF_CA	-	cl21504	Calcium-binding EGF-like domain, present in a large number of membrane-bound and extracellular (mostly animal) proteins. Many of these proteins require calcium for their biological function and calcium-binding sites have been found to be located at the N-terminus of particular EGF-like domains; calcium-binding may be crucial for numerous protein-protein interactions. Six conserved core cysteines …	AGAP002739	2024	2085
		Q#3 -	AGAP002739	specific	238011	2277	2312	6.93348e-08	50.713	cd00054	EGF_CA	-	cl21504	Calcium-binding EGF-like domain, present in a large number of membrane-bound and extracellular (mostly animal) proteins. Many of these proteins require calcium for their biological function and calcium-binding sites have been found to be located at the N-terminus of particular EGF-like domains; calcium-binding may be crucial for numerous protein-protein interactions. Six conserved core cysteines …	AGAP002739	2257	2317
		Q#3 -	AGAP002739	specific	238011	2471	2505	1.09862e-07	49.9426	cd00054	EGF_CA	-	cl21504	Calcium-binding EGF-like domain, present in a large number of membrane-bound and extracellular (mostly animal) proteins. Many of these proteins require calcium for their biological function and calcium-binding sites have been found to be located at the N-terminus of particular EGF-like domains; calcium-binding may be crucial for numerous protein-protein interactions. Six conserved core cysteines …	AGAP002739	2451	2510
		Q#3 -	AGAP002739	superfamily	328935	2570	2726	2.83323e-07	52.3858	cl22861	LamG superfamily	-	-	Laminin G domain; Laminin G-like domains are usually Ca++ mediated receptors that can have binding sites for steroids, beta1 integrins, heparin, sulfatides, fibulin-1, and alpha-dystroglycans. Proteins that contain LamG domains serve a variety of purposes including signal transduction via cell-surface steroid receptors, adhesion, migration and differentiation through mediation of cell adhesion mo…	AGAP002739	2550	2731
		Q#3 -	AGAP002739	specific	238011	2163	2199	4.63741e-07	48.4018	cd00054	EGF_CA	-	cl21504	Calcium-binding EGF-like domain, present in a large number of membrane-bound and extracellular (mostly animal) proteins. Many of these proteins require calcium for their biological function and calcium-binding sites have been found to be located at the N-terminus of particular EGF-like domains; calcium-binding may be crucial for numerous protein-protein interactions. Six conserved core cysteines …	AGAP002739	2143	2204
		Q#3 -	AGAP002739	superfamily	322368	1532	1615	1.38563e-06	48.5367	cl03620	DUF5011 superfamily	-	-	Domain of unknown function (DUF5011); This small family of proteins is functionally uncharacterized. This family is found in Bacteroides, Prevotella, and Parabateroides. Proteins in this family are around 230 amino acids in length.	AGAP002739	1512	1620
		Q#3 -	AGAP002739	superfamily	322368	1447	1531	2.97178e-06	47.3811	cl03620	DUF5011 superfamily	-	-	Domain of unknown function (DUF5011); This small family of proteins is functionally uncharacterized. This family is found in Bacteroides, Prevotella, and Parabateroides. Proteins in this family are around 230 amino acids in length.	AGAP002739	1427	1536
		Q#3 -	AGAP002739	specific	317114	972	1000	3.04948e-06	46.07	pfam14670	FXa_inhibition	C	cl21504	Coagulation Factor Xa inhibitory site; This short domain on coagulation enzyme factor Xa is found to be the target for a potent inhibitor of coagulation, TAK-442.	AGAP002739	952	1005
		Q#3 -	AGAP002739	specific	306513	2010	2040	0.000265837	40.4439	pfam00008	EGF	-	cl21504	EGF-like domain; There is no clear separation between noise and signal. pfam00053 is very similar, but has 8 instead of 6 conserved cysteines. Includes some cytokine receptors. The EGF domain misses the N-terminus regions of the Ca2+ binding EGF domains (this is the main reason of discrepancy between swiss-prot domain start/end and Pfam). The family is hard to model due to many similar but differ…	AGAP002739	1990	2045
		Q#3 -	AGAP002739	specific	238011	2123	2160	0.000374131	40.3126	cd00054	EGF_CA	-	cl21504	Calcium-binding EGF-like domain, present in a large number of membrane-bound and extracellular (mostly animal) proteins. Many of these proteins require calcium for their biological function and calcium-binding sites have been found to be located at the N-terminus of particular EGF-like domains; calcium-binding may be crucial for numerous protein-protein interactions. Six conserved core cysteines …	AGAP002739	2103	2165
		Q#3 -	AGAP002739	specific	238011	2396	2429	0.000695107	39.5422	cd00054	EGF_CA	-	cl21504	Calcium-binding EGF-like domain, present in a large number of membrane-bound and extracellular (mostly animal) proteins. Many of these proteins require calcium for their biological function and calcium-binding sites have been found to be located at the N-terminus of particular EGF-like domains; calcium-binding may be crucial for numerous protein-protein interactions. Six conserved core cysteines …	AGAP002739	2376	2434
		Q#3 -	AGAP002739	superfamily	328932	3271	3390	0.000714805	42.414	cl22855	TNFRSF superfamily	C	-	Tumor necrosis factor receptor superfamily (TNFRSF); Members of TNFR superfamily (TNFRSF) interactions with TNF superfamily (TNFSF) ligands (TNFL) control key cellular processes such as differentiation, proliferation, apoptosis, and cell growth. Dysregulation of these pathways has been shown to result in a wide range of pathological conditions, including autoimmune diseases, inflammation, cancer,…	AGAP002739	3251	3395
		Q#3 -	AGAP002739	specific	238011	2314	2352	0.0012058	38.7718	cd00054	EGF_CA	-	cl21504	Calcium-binding EGF-like domain, present in a large number of membrane-bound and extracellular (mostly animal) proteins. Many of these proteins require calcium for their biological function and calcium-binding sites have been found to be located at the N-terminus of particular EGF-like domains; calcium-binding may be crucial for numerous protein-protein interactions. Six conserved core cysteines …	AGAP002739	2294	2357
		Q#3 -	AGAP002739	specific	214542	776	813	0.00294192	37.6116	smart00179	EGF_CA	-	cl21504	Calcium-binding EGF-like domain; Calcium-binding EGF-like domain.	AGAP002739	756	818
		Q#4 -	AGAP000940_CTL7	specific	153057	43	158	2.17329e-16	75.7341	cd00037	CLECT	-	cl02432	C-type lectin (CTL)/C-type lectin-like (CTLD) domain; CLECT: C-type lectin (CTL)/C-type lectin-like (CTLD) domain; protein domains homologous to the carbohydrate-recognition domains (CRDs) of the C-type lectins. This group is chiefly comprised of eukaryotic CTLDs, but contains some, as yet functionally uncharacterized, bacterial CTLDs. Many CTLDs are calcium-dependent carbohydrate binding modules…	AGAP000940_CTL7	23	163
		Q#4 -	AGAP000940_CTL7	superfamily	330317	443	765	0.0036544	40.67	cl25496	Herpes_BLLF1 superfamily	N	-	Herpes virus major outer envelope glycoprotein (BLLF1); This family consists of the BLLF1 viral late glycoprotein, also termed gp350/220. It is the most abundantly expressed glycoprotein in the viral envelope of the Herpesviruses and is the major antigen responsible for stimulating the production of neutralising antibodies in vivo.	AGAP000940_CTL7	423	770
		Q#5 -	AGAP009200	specific	307529	1676	1786	2.32032e-58	196.242	pfam01413	C4	-	cl02467	C-terminal tandem repeated domain in type 4 procollagen; Duplicated domain in C-terminus of type 4 collagens. Mutations in alpha-5 collagen IV are associated with X-linked Alport syndrome.	AGAP009200	1656	1791
		Q#5 -	AGAP009200	specific	307529	1568	1672	2.914e-53	181.604	pfam01413	C4	-	cl02467	C-terminal tandem repeated domain in type 4 procollagen; Duplicated domain in C-terminus of type 4 collagens. Mutations in alpha-5 collagen IV are associated with X-linked Alport syndrome.	AGAP009200	1548	1677
		Q#5 -	AGAP009200	specific	189968	446	500	2.02152e-06	46.3282	pfam01391	Collagen	-	cl22949	Collagen triple helix repeat (20 copies); Members of this family belong to the collagen superfamily. Collagens are generally extracellular structural proteins involved in formation of connective tissue structure. The alignment contains 20 copies of the G-X-Y repeat that forms a triple helix. The first position of the repeat is glycine, the second and third positions can be any residue but are fre…	AGAP009200	426	505
		Q#5 -	AGAP009200	specific	189968	894	949	5.08368e-06	45.1726	pfam01391	Collagen	-	cl22949	Collagen triple helix repeat (20 copies); Members of this family belong to the collagen superfamily. Collagens are generally extracellular structural proteins involved in formation of connective tissue structure. The alignment contains 20 copies of the G-X-Y repeat that forms a triple helix. The first position of the repeat is glycine, the second and third positions can be any residue but are fre…	AGAP009200	874	954
		Q#5 -	AGAP009200	specific	189968	117	174	8.55193e-06	44.4022	pfam01391	Collagen	-	cl22949	Collagen triple helix repeat (20 copies); Members of this family belong to the collagen superfamily. Collagens are generally extracellular structural proteins involved in formation of connective tissue structure. The alignment contains 20 copies of the G-X-Y repeat that forms a triple helix. The first position of the repeat is glycine, the second and third positions can be any residue but are fre…	AGAP009200	97	179
		Q#5 -	AGAP009200	specific	189968	1377	1434	1.01048e-05	44.4022	pfam01391	Collagen	-	cl22949	Collagen triple helix repeat (20 copies); Members of this family belong to the collagen superfamily. Collagens are generally extracellular structural proteins involved in formation of connective tissue structure. The alignment contains 20 copies of the G-X-Y repeat that forms a triple helix. The first position of the repeat is glycine, the second and third positions can be any residue but are fre…	AGAP009200	1357	1439
		Q#5 -	AGAP009200	specific	189968	1496	1555	1.45301e-05	44.017	pfam01391	Collagen	-	cl22949	Collagen triple helix repeat (20 copies); Members of this family belong to the collagen superfamily. Collagens are generally extracellular structural proteins involved in formation of connective tissue structure. The alignment contains 20 copies of the G-X-Y repeat that forms a triple helix. The first position of the repeat is glycine, the second and third positions can be any residue but are fre…	AGAP009200	1476	1560
		Q#5 -	AGAP009200	specific	189968	922	979	0.000106709	41.3206	pfam01391	Collagen	-	cl22949	Collagen triple helix repeat (20 copies); Members of this family belong to the collagen superfamily. Collagens are generally extracellular structural proteins involved in formation of connective tissue structure. The alignment contains 20 copies of the G-X-Y repeat that forms a triple helix. The first position of the repeat is glycine, the second and third positions can be any residue but are fre…	AGAP009200	902	984
		Q#5 -	AGAP009200	specific	189968	583	636	0.000122448	41.3206	pfam01391	Collagen	-	cl22949	Collagen triple helix repeat (20 copies); Members of this family belong to the collagen superfamily. Collagens are generally extracellular structural proteins involved in formation of connective tissue structure. The alignment contains 20 copies of the G-X-Y repeat that forms a triple helix. The first position of the repeat is glycine, the second and third positions can be any residue but are fre…	AGAP009200	563	641
		Q#5 -	AGAP009200	superfamily	281191	431	805	0.000140067	46.6743	cl26620	Glutenin_hmw superfamily	NC	-	High molecular weight glutenin subunit; Members of this family include high molecular weight subunits of glutenin. This group of gluten proteins is thought to be largely responsible for the elastic properties of gluten, and hence, doughs. Indeed, glutenin high molecular weight subunits are classified as elastomeric proteins, because the glutenin network can withstand significant deformations with…	AGAP009200	411	810
		Q#5 -	AGAP009200	superfamily	312941	158	509	0.000214102	46.1548	cl26621	Med15 superfamily	C	-	ARC105 or Med15 subunit of Mediator complex non-fungal; The approx. 70 residue Med15 domain of the ARC-Mediator co-activator is a three-helix bundle with marked similarity to the KIX domain. The sterol regulatory element binding protein (SREBP) family of transcription activators use the ARC105 subunit to activate target genes in the regulation of cholesterol and fatty acid homeostasis. In additio…	AGAP009200	138	514
		Q#5 -	AGAP009200	specific	189968	985	1044	0.000632515	39.3946	pfam01391	Collagen	-	cl22949	Collagen triple helix repeat (20 copies); Members of this family belong to the collagen superfamily. Collagens are generally extracellular structural proteins involved in formation of connective tissue structure. The alignment contains 20 copies of the G-X-Y repeat that forms a triple helix. The first position of the repeat is glycine, the second and third positions can be any residue but are fre…	AGAP009200	965	1049
		Q#5 -	AGAP009200	specific	189968	1243	1301	0.000755049	39.0094	pfam01391	Collagen	-	cl22949	Collagen triple helix repeat (20 copies); Members of this family belong to the collagen superfamily. Collagens are generally extracellular structural proteins involved in formation of connective tissue structure. The alignment contains 20 copies of the G-X-Y repeat that forms a triple helix. The first position of the repeat is glycine, the second and third positions can be any residue but are fre…	AGAP009200	1223	1306
		Q#5 -	AGAP009200	specific	189968	1170	1229	0.00279561	37.4686	pfam01391	Collagen	-	cl22949	Collagen triple helix repeat (20 copies); Members of this family belong to the collagen superfamily. Collagens are generally extracellular structural proteins involved in formation of connective tissue structure. The alignment contains 20 copies of the G-X-Y repeat that forms a triple helix. The first position of the repeat is glycine, the second and third positions can be any residue but are fre…	AGAP009200	1150	1234
		Q#5 -	AGAP009200	specific	189968	1416	1471	0.00726796	36.313	pfam01391	Collagen	-	cl22949	Collagen triple helix repeat (20 copies); Members of this family belong to the collagen superfamily. Collagens are generally extracellular structural proteins involved in formation of connective tissue structure. The alignment contains 20 copies of the G-X-Y repeat that forms a triple helix. The first position of the repeat is glycine, the second and third positions can be any residue but are fre…	AGAP009200	1396	1476
		Q#5 -	AGAP009200	specific	189968	1113	1166	0.00778695	36.313	pfam01391	Collagen	-	cl22949	Collagen triple helix repeat (20 copies); Members of this family belong to the collagen superfamily. Collagens are generally extracellular structural proteins involved in formation of connective tissue structure. The alignment contains 20 copies of the G-X-Y repeat that forms a triple helix. The first position of the repeat is glycine, the second and third positions can be any residue but are fre…	AGAP009200	1093	1171
		Q#6 -	AGAP006430_CTLGA2	specific	153057	61	200	2.24562e-10	56.0889	cd00037	CLECT	-	cl02432	C-type lectin (CTL)/C-type lectin-like (CTLD) domain; CLECT: C-type lectin (CTL)/C-type lectin-like (CTLD) domain; protein domains homologous to the carbohydrate-recognition domains (CRDs) of the C-type lectins. This group is chiefly comprised of eukaryotic CTLDs, but contains some, as yet functionally uncharacterized, bacterial CTLDs. Many CTLDs are calcium-dependent carbohydrate binding modules…	AGAP006430_CTLGA2	41	205
		Q#7 -	AGAP002911_CTLMA9	specific	153057	30	151	9.39116e-23	86.5197	cd00037	CLECT	-	cl02432	C-type lectin (CTL)/C-type lectin-like (CTLD) domain; CLECT: C-type lectin (CTL)/C-type lectin-like (CTLD) domain; protein domains homologous to the carbohydrate-recognition domains (CRDs) of the C-type lectins. This group is chiefly comprised of eukaryotic CTLDs, but contains some, as yet functionally uncharacterized, bacterial CTLDs. Many CTLDs are calcium-dependent carbohydrate binding modules…	AGAP002911_CTLMA9	10	155
		Q#8 -	AGAP002912	specific	153057	30	151	1.27011e-21	83.8233	cd00037	CLECT	-	cl02432	C-type lectin (CTL)/C-type lectin-like (CTLD) domain; CLECT: C-type lectin (CTL)/C-type lectin-like (CTLD) domain; protein domains homologous to the carbohydrate-recognition domains (CRDs) of the C-type lectins. This group is chiefly comprised of eukaryotic CTLDs, but contains some, as yet functionally uncharacterized, bacterial CTLDs. Many CTLDs are calcium-dependent carbohydrate binding modules…	AGAP002912	10	156
		Q#9 -	AGAP004811_CTL1	specific	214480	61	188	6.70674e-14	64.9286	smart00034	CLECT	-	cl02432	C-type lectin (CTL) or carbohydrate-recognition domain (CRD); Many of these domains function as calcium-dependent carbohydrate binding modules.	AGAP004811_CTL1	41	193
		Q#10 -	AGAP000871	specific	153057	37	168	2.35484e-23	88.8309	cd00037	CLECT	-	cl02432	C-type lectin (CTL)/C-type lectin-like (CTLD) domain; CLECT: C-type lectin (CTL)/C-type lectin-like (CTLD) domain; protein domains homologous to the carbohydrate-recognition domains (CRDs) of the C-type lectins. This group is chiefly comprised of eukaryotic CTLDs, but contains some, as yet functionally uncharacterized, bacterial CTLDs. Many CTLDs are calcium-dependent carbohydrate binding modules…	AGAP000871	17	172
		Q#11 -	AGAP000007_IGL1	superfamily	325142	393	486	2.18878e-36	132.679	cl11960	Ig superfamily	-	-	Immunoglobulin domain; Immunoglobulin (Ig) domain found in the Ig superfamily. The Ig superfamily is a heterogenous group of proteins, built on a common fold comprised of a sandwich of two beta sheets. Members of this group are components of immunoglobulin, neuroglia, cell surface glycoproteins, such as, T-cell receptors, CD2, CD4, CD8, and membrane glycoproteins, such as, butyrophilin and chondr…	AGAP000007_IGL1	373	491
		Q#11 -	AGAP000007_IGL1	superfamily	325142	706	777	2.27777e-16	74.7926	cl11960	Ig superfamily	-	-	Immunoglobulin domain; Immunoglobulin (Ig) domain found in the Ig superfamily. The Ig superfamily is a heterogenous group of proteins, built on a common fold comprised of a sandwich of two beta sheets. Members of this group are components of immunoglobulin, neuroglia, cell surface glycoproteins, such as, T-cell receptors, CD2, CD4, CD8, and membrane glycoproteins, such as, butyrophilin and chondr…	AGAP000007_IGL1	686	782
		Q#11 -	AGAP000007_IGL1	superfamily	325142	288	391	7.76179e-16	73.8387	cl11960	Ig superfamily	-	-	Immunoglobulin domain; Immunoglobulin (Ig) domain found in the Ig superfamily. The Ig superfamily is a heterogenous group of proteins, built on a common fold comprised of a sandwich of two beta sheets. Members of this group are components of immunoglobulin, neuroglia, cell surface glycoproteins, such as, T-cell receptors, CD2, CD4, CD8, and membrane glycoproteins, such as, butyrophilin and chondr…	AGAP000007_IGL1	268	396
		Q#11 -	AGAP000007_IGL1	specific	238020	892	988	2.97949e-13	66.3659	cd00063	FN3	-	cl21522	Fibronectin type 3 domain; One of three types of internal repeats found in the plasma protein fibronectin. Its tenth fibronectin type III repeat contains an RGD cell recognition sequence in a flexible loop between 2 strands. Approximately 2% of all animal proteins contain the FN3 repeat; including extracellular and intracellular proteins, membrane spanning cytokine receptors, growth hormone recep…	AGAP000007_IGL1	872	993
		Q#11 -	AGAP000007_IGL1	specific	316449	509	571	9.35903e-12	61.7462	pfam13927	Ig_3	-	cl11960	Immunoglobulin domain; This family contains immunoglobulin-like domains.	AGAP000007_IGL1	489	576
		Q#11 -	AGAP000007_IGL1	superfamily	325142	797	892	4.10865e-11	60.2592	cl11960	Ig superfamily	-	-	Immunoglobulin domain; Immunoglobulin (Ig) domain found in the Ig superfamily. The Ig superfamily is a heterogenous group of proteins, built on a common fold comprised of a sandwich of two beta sheets. Members of this group are components of immunoglobulin, neuroglia, cell surface glycoproteins, such as, T-cell receptors, CD2, CD4, CD8, and membrane glycoproteins, such as, butyrophilin and chondr…	AGAP000007_IGL1	777	897
		Q#11 -	AGAP000007_IGL1	specific	238020	1206	1295	4.68381e-11	60.2027	cd00063	FN3	-	cl21522	Fibronectin type 3 domain; One of three types of internal repeats found in the plasma protein fibronectin. Its tenth fibronectin type III repeat contains an RGD cell recognition sequence in a flexible loop between 2 strands. Approximately 2% of all animal proteins contain the FN3 repeat; including extracellular and intracellular proteins, membrane spanning cytokine receptors, growth hormone recep…	AGAP000007_IGL1	1186	1300
		Q#11 -	AGAP000007_IGL1	specific	214480	85	165	9.47406e-11	60.3062	smart00034	CLECT	C	cl02432	C-type lectin (CTL) or carbohydrate-recognition domain (CRD); Many of these domains function as calcium-dependent carbohydrate binding modules.	AGAP000007_IGL1	65	170
		Q#11 -	AGAP000007_IGL1	specific	306538	1103	1191	1.87921e-10	58.1953	pfam00041	fn3	-	cl21522	Fibronectin type III domain; Fibronectin type III domain.	AGAP000007_IGL1	1083	1196
		Q#11 -	AGAP000007_IGL1	specific	238020	1000	1093	7.53826e-10	56.7359	cd00063	FN3	-	cl21522	Fibronectin type 3 domain; One of three types of internal repeats found in the plasma protein fibronectin. Its tenth fibronectin type III repeat contains an RGD cell recognition sequence in a flexible loop between 2 strands. Approximately 2% of all animal proteins contain the FN3 repeat; including extracellular and intracellular proteins, membrane spanning cytokine receptors, growth hormone recep…	AGAP000007_IGL1	980	1098
		Q#11 -	AGAP000007_IGL1	superfamily	325142	594	684	3.95531e-08	51.8321	cl11960	Ig superfamily	-	-	Immunoglobulin domain; Immunoglobulin (Ig) domain found in the Ig superfamily. The Ig superfamily is a heterogenous group of proteins, built on a common fold comprised of a sandwich of two beta sheets. Members of this group are components of immunoglobulin, neuroglia, cell surface glycoproteins, such as, T-cell receptors, CD2, CD4, CD8, and membrane glycoproteins, such as, butyrophilin and chondr…	AGAP000007_IGL1	574	689
		Q#12 -	AGAP005332_CTLMA6	specific	153057	10	134	1.28438e-28	100.772	cd00037	CLECT	-	cl02432	C-type lectin (CTL)/C-type lectin-like (CTLD) domain; CLECT: C-type lectin (CTL)/C-type lectin-like (CTLD) domain; protein domains homologous to the carbohydrate-recognition domains (CRDs) of the C-type lectins. This group is chiefly comprised of eukaryotic CTLDs, but contains some, as yet functionally uncharacterized, bacterial CTLDs. Many CTLDs are calcium-dependent carbohydrate binding modules…	AGAP005332_CTLMA6	0	134
		Q#13 -	AGAP013382	specific	153057	1	148	9.32329e-07	44.9182	cd00037	CLECT	-	cl02432	C-type lectin (CTL)/C-type lectin-like (CTLD) domain; CLECT: C-type lectin (CTL)/C-type lectin-like (CTLD) domain; protein domains homologous to the carbohydrate-recognition domains (CRDs) of the C-type lectins. This group is chiefly comprised of eukaryotic CTLDs, but contains some, as yet functionally uncharacterized, bacterial CTLDs. Many CTLDs are calcium-dependent carbohydrate binding modules…	AGAP013382	0	153
		Q#14 -	AGAP009316_CTL10	specific	153057	164	292	2.70235e-13	64.9485	cd00037	CLECT	-	cl02432	C-type lectin (CTL)/C-type lectin-like (CTLD) domain; CLECT: C-type lectin (CTL)/C-type lectin-like (CTLD) domain; protein domains homologous to the carbohydrate-recognition domains (CRDs) of the C-type lectins. This group is chiefly comprised of eukaryotic CTLDs, but contains some, as yet functionally uncharacterized, bacterial CTLDs. Many CTLDs are calcium-dependent carbohydrate binding modules…	AGAP009316_CTL10	144	297
		Q#15 -	AGAP002910	specific	153057	7	128	5.91795e-15	66.1041	cd00037	CLECT	-	cl02432	C-type lectin (CTL)/C-type lectin-like (CTLD) domain; CLECT: C-type lectin (CTL)/C-type lectin-like (CTLD) domain; protein domains homologous to the carbohydrate-recognition domains (CRDs) of the C-type lectins. This group is chiefly comprised of eukaryotic CTLDs, but contains some, as yet functionally uncharacterized, bacterial CTLDs. Many CTLDs are calcium-dependent carbohydrate binding modules…	AGAP002910	0	133
		Q#16 -	AGAP000929_CTLSE1	superfamily	329041	129	277	9.68847e-56	190.075	cl23730	F5_F8_type_C superfamily	-	-	F5/8 type C domain; This domain is also known as the discoidin (DS) domain family.	AGAP000929_CTLSE1	109	282
		Q#16 -	AGAP000929_CTLSE1	superfamily	332582	524	712	8.8145e-26	107.817	cl27761	CCP superfamily	N	-	Complement control protein (CCP) modules (aka short consensus repeats SCRs or SUSHI repeats) have been identified in several proteins of the complement system; SUSHI repeats (short complement-like repeat, SCR) are abundant in complement control proteins. The complement control protein (CCP) modules (also known as short consensus repeats SCRs or SUSHI repeats) contain approximately 60 amino acid r…	AGAP000929_CTLSE1	504	717
		Q#16 -	AGAP000929_CTLSE1	superfamily	332582	415	594	3.51067e-18	86.2562	cl27761	CCP superfamily	C	-	Complement control protein (CCP) modules (aka short consensus repeats SCRs or SUSHI repeats) have been identified in several proteins of the complement system; SUSHI repeats (short complement-like repeat, SCR) are abundant in complement control proteins. The complement control protein (CCP) modules (also known as short consensus repeats SCRs or SUSHI repeats) contain approximately 60 amino acid r…	AGAP000929_CTLSE1	395	599
		Q#16 -	AGAP000929_CTLSE1	specific	153057	297	419	9.42436e-18	79.9713	cd00037	CLECT	-	cl02432	C-type lectin (CTL)/C-type lectin-like (CTLD) domain; CLECT: C-type lectin (CTL)/C-type lectin-like (CTLD) domain; protein domains homologous to the carbohydrate-recognition domains (CRDs) of the C-type lectins. This group is chiefly comprised of eukaryotic CTLDs, but contains some, as yet functionally uncharacterized, bacterial CTLDs. Many CTLDs are calcium-dependent carbohydrate binding modules…	AGAP000929_CTLSE1	277	424
		Q#16 -	AGAP000929_CTLSE1	superfamily	332582	674	913	7.93453e-14	72.7634	cl27761	CCP superfamily	-	-	Complement control protein (CCP) modules (aka short consensus repeats SCRs or SUSHI repeats) have been identified in several proteins of the complement system; SUSHI repeats (short complement-like repeat, SCR) are abundant in complement control proteins. The complement control protein (CCP) modules (also known as short consensus repeats SCRs or SUSHI repeats) contain approximately 60 amino acid r…	AGAP000929_CTLSE1	654	918
		Q#16 -	AGAP000929_CTLSE1	superfamily	332582	814	1030	2.04882e-12	68.5262	cl27761	CCP superfamily	-	-	Complement control protein (CCP) modules (aka short consensus repeats SCRs or SUSHI repeats) have been identified in several proteins of the complement system; SUSHI repeats (short complement-like repeat, SCR) are abundant in complement control proteins. The complement control protein (CCP) modules (also known as short consensus repeats SCRs or SUSHI repeats) contain approximately 60 amino acid r…	AGAP000929_CTLSE1	794	1035
		Q#16 -	AGAP000929_CTLSE1	specific	153056	71	128	3.66372e-08	50.9244	cd00033	CCP	-	cl27761	Complement control protein (CCP) modules (aka short consensus repeats SCRs or SUSHI repeats) have been identified in several proteins of the complement system; SUSHI repeats (short complement-like repeat, SCR) are abundant in complement control proteins. The complement control protein (CCP) modules (also known as short consensus repeats SCRs or SUSHI repeats) contain approximately 60 amino acid r…	AGAP000929_CTLSE1	51	133
		Q#17 -	AGAP012666	specific	153057	40	178	3.70339e-12	60.3261	cd00037	CLECT	-	cl02432	C-type lectin (CTL)/C-type lectin-like (CTLD) domain; CLECT: C-type lectin (CTL)/C-type lectin-like (CTLD) domain; protein domains homologous to the carbohydrate-recognition domains (CRDs) of the C-type lectins. This group is chiefly comprised of eukaryotic CTLDs, but contains some, as yet functionally uncharacterized, bacterial CTLDs. Many CTLDs are calcium-dependent carbohydrate binding modules…	AGAP012666	20	183
		Q#18 -	AGAP010709_CTL2	specific	153057	70	174	2.05301e-16	71.1117	cd00037	CLECT	-	cl02432	C-type lectin (CTL)/C-type lectin-like (CTLD) domain; CLECT: C-type lectin (CTL)/C-type lectin-like (CTLD) domain; protein domains homologous to the carbohydrate-recognition domains (CRDs) of the C-type lectins. This group is chiefly comprised of eukaryotic CTLDs, but contains some, as yet functionally uncharacterized, bacterial CTLDs. Many CTLDs are calcium-dependent carbohydrate binding modules…	AGAP010709_CTL2	50	179
		Q#19 -	AGAP007412_CTLMA3	specific	153057	38	167	1.28082e-18	76.5045	cd00037	CLECT	-	cl02432	C-type lectin (CTL)/C-type lectin-like (CTLD) domain; CLECT: C-type lectin (CTL)/C-type lectin-like (CTLD) domain; protein domains homologous to the carbohydrate-recognition domains (CRDs) of the C-type lectins. This group is chiefly comprised of eukaryotic CTLDs, but contains some, as yet functionally uncharacterized, bacterial CTLDs. Many CTLDs are calcium-dependent carbohydrate binding modules…	AGAP007412_CTLMA3	18	171
		Q#20 -	AGAP007411_CTLMA1	specific	153057	34	163	8.81908e-24	89.6013	cd00037	CLECT	-	cl02432	C-type lectin (CTL)/C-type lectin-like (CTLD) domain; CLECT: C-type lectin (CTL)/C-type lectin-like (CTLD) domain; protein domains homologous to the carbohydrate-recognition domains (CRDs) of the C-type lectins. This group is chiefly comprised of eukaryotic CTLDs, but contains some, as yet functionally uncharacterized, bacterial CTLDs. Many CTLDs are calcium-dependent carbohydrate binding modules…	AGAP007411_CTLMA1	14	167
		Q#21 -	AGAP007408_CTLMA8	specific	153057	34	162	1.08215e-17	73.8081	cd00037	CLECT	-	cl02432	C-type lectin (CTL)/C-type lectin-like (CTLD) domain; CLECT: C-type lectin (CTL)/C-type lectin-like (CTLD) domain; protein domains homologous to the carbohydrate-recognition domains (CRDs) of the C-type lectins. This group is chiefly comprised of eukaryotic CTLDs, but contains some, as yet functionally uncharacterized, bacterial CTLDs. Many CTLDs are calcium-dependent carbohydrate binding modules…	AGAP007408_CTLMA8	14	164
		Q#22 -	AGAP006267_CTL6	specific	153057	52	168	8.71409e-21	86.9049	cd00037	CLECT	-	cl02432	C-type lectin (CTL)/C-type lectin-like (CTLD) domain; CLECT: C-type lectin (CTL)/C-type lectin-like (CTLD) domain; protein domains homologous to the carbohydrate-recognition domains (CRDs) of the C-type lectins. This group is chiefly comprised of eukaryotic CTLDs, but contains some, as yet functionally uncharacterized, bacterial CTLDs. Many CTLDs are calcium-dependent carbohydrate binding modules…	AGAP006267_CTL6	32	173
		Q#23 -	AGAP010708_CTLMA7	specific	153057	5	120	1.35234e-26	95.3793	cd00037	CLECT	-	cl02432	C-type lectin (CTL)/C-type lectin-like (CTLD) domain; CLECT: C-type lectin (CTL)/C-type lectin-like (CTLD) domain; protein domains homologous to the carbohydrate-recognition domains (CRDs) of the C-type lectins. This group is chiefly comprised of eukaryotic CTLDs, but contains some, as yet functionally uncharacterized, bacterial CTLDs. Many CTLDs are calcium-dependent carbohydrate binding modules…	AGAP010708_CTLMA7	0	124
		Q#24 -	AGAP007410_CTLMA5	specific	153057	38	169	3.26222e-22	85.7493	cd00037	CLECT	-	cl02432	C-type lectin (CTL)/C-type lectin-like (CTLD) domain; CLECT: C-type lectin (CTL)/C-type lectin-like (CTLD) domain; protein domains homologous to the carbohydrate-recognition domains (CRDs) of the C-type lectins. This group is chiefly comprised of eukaryotic CTLDs, but contains some, as yet functionally uncharacterized, bacterial CTLDs. Many CTLDs are calcium-dependent carbohydrate binding modules…	AGAP007410_CTLMA5	18	173
		Q#25 -	AGAP010707	specific	153057	1	105	6.02719e-16	67.6449	cd00037	CLECT	-	cl02432	C-type lectin (CTL)/C-type lectin-like (CTLD) domain; CLECT: C-type lectin (CTL)/C-type lectin-like (CTLD) domain; protein domains homologous to the carbohydrate-recognition domains (CRDs) of the C-type lectins. This group is chiefly comprised of eukaryotic CTLDs, but contains some, as yet functionally uncharacterized, bacterial CTLDs. Many CTLDs are calcium-dependent carbohydrate binding modules…	AGAP010707	0	110
		Q#26 -	AGAP005335_CTL4	specific	153057	58	177	7.00501e-13	61.8669	cd00037	CLECT	-	cl02432	C-type lectin (CTL)/C-type lectin-like (CTLD) domain; CLECT: C-type lectin (CTL)/C-type lectin-like (CTLD) domain; protein domains homologous to the carbohydrate-recognition domains (CRDs) of the C-type lectins. This group is chiefly comprised of eukaryotic CTLDs, but contains some, as yet functionally uncharacterized, bacterial CTLDs. Many CTLDs are calcium-dependent carbohydrate binding modules…	AGAP005335_CTL4	38	177
		Q#27 -	AGAP029047_CTL5	specific	153057	759	906	1.50771e-26	106.55	cd00037	CLECT	-	cl02432	C-type lectin (CTL)/C-type lectin-like (CTLD) domain; CLECT: C-type lectin (CTL)/C-type lectin-like (CTLD) domain; protein domains homologous to the carbohydrate-recognition domains (CRDs) of the C-type lectins. This group is chiefly comprised of eukaryotic CTLDs, but contains some, as yet functionally uncharacterized, bacterial CTLDs. Many CTLDs are calcium-dependent carbohydrate binding modules…	AGAP029047_CTL5	739	911
		Q#27 -	AGAP029047_CTL5	specific	153057	1150	1291	8.07257e-18	81.5121	cd00037	CLECT	-	cl02432	C-type lectin (CTL)/C-type lectin-like (CTLD) domain; CLECT: C-type lectin (CTL)/C-type lectin-like (CTLD) domain; protein domains homologous to the carbohydrate-recognition domains (CRDs) of the C-type lectins. This group is chiefly comprised of eukaryotic CTLDs, but contains some, as yet functionally uncharacterized, bacterial CTLDs. Many CTLDs are calcium-dependent carbohydrate binding modules…	AGAP029047_CTL5	1130	1296
		Q#27 -	AGAP029047_CTL5	specific	238001	922	1022	1.18914e-14	72.445	cd00041	CUB	-	cl00049	CUB domain; extracellular domain; present in proteins mostly known to be involved in development; not found in prokaryotes, plants and yeast.	AGAP029047_CTL5	902	1027
		Q#27 -	AGAP029047_CTL5	specific	214483	1561	1654	4.15658e-14	70.4968	smart00042	CUB	-	cl00049	Domain first found in C1r, C1s, uEGF, and bone morphogenetic protein; This domain is found mostly among developmentally-regulated proteins. Spermadhesins contain only this domain.	AGAP029047_CTL5	1541	1659
		Q#27 -	AGAP029047_CTL5	superfamily	294042	1305	1360	1.85799e-12	65.7793	cl00049	CUB superfamily	C	-	CUB domain; extracellular domain; present in proteins mostly known to be involved in development; not found in prokaryotes, plants and yeast.	AGAP029047_CTL5	1285	1365
		Q#27 -	AGAP029047_CTL5	specific	238011	1919	1951	2.74216e-05	43.009	cd00054	EGF_CA	-	cl21504	Calcium-binding EGF-like domain, present in a large number of membrane-bound and extracellular (mostly animal) proteins. Many of these proteins require calcium for their biological function and calcium-binding sites have been found to be located at the N-terminus of particular EGF-like domains; calcium-binding may be crucial for numerous protein-protein interactions. Six conserved core cysteines …	AGAP029047_CTL5	1899	1956
		Q#27 -	AGAP029047_CTL5	specific	238011	1882	1912	0.000257494	40.3126	cd00054	EGF_CA	-	cl21504	Calcium-binding EGF-like domain, present in a large number of membrane-bound and extracellular (mostly animal) proteins. Many of these proteins require calcium for their biological function and calcium-binding sites have been found to be located at the N-terminus of particular EGF-like domains; calcium-binding may be crucial for numerous protein-protein interactions. Six conserved core cysteines …	AGAP029047_CTL5	1862	1917
		Q#27 -	AGAP029047_CTL5	specific	306513	1843	1876	0.000503365	39.2883	pfam00008	EGF	-	cl21504	EGF-like domain; There is no clear separation between noise and signal. pfam00053 is very similar, but has 8 instead of 6 conserved cysteines. Includes some cytokine receptors. The EGF domain misses the N-terminus regions of the Ca2+ binding EGF domains (this is the main reason of discrepancy between swiss-prot domain start/end and Pfam). The family is hard to model due to many similar but differ…	AGAP029047_CTL5	1823	1881
		Q#27 -	AGAP029047_CTL5	superfamily	315606	1920	1990	0.00181285	39.8901	cl20478	DUF3844 superfamily	-	-	Domain of unknown function (DUF3844); This presumed domain is found in fungal species. It contains 8 largely conserved cysteine residues. This domain is found in proteins that are thought to be found in the endoplasmic reticulum.	AGAP029047_CTL5	1900	1995
		Q#28 -	AGAP006516	specific	238151	670	833	2.10472e-101	311.575	cd00247	Endostatin-like	-	cl23985	Endostatin-like domain; the angiogenesis inhibitor endostatin is a C-terminal fragment of collagen XV/XVIII, a proteoglycan/collagen found in vessel walls and basement membranes; this domain has a compact globular fold similar to that of C-type lectins; endostatin XVIII is monomeric and contains a heparin-binding epitope and zinc binding sites while endostatin XV is trimeric and contains neither …	AGAP006516	650	838
		Q#28 -	AGAP006516	specific	189968	192	241	8.46747e-07	46.7134	pfam01391	Collagen	-	cl22949	Collagen triple helix repeat (20 copies); Members of this family belong to the collagen superfamily. Collagens are generally extracellular structural proteins involved in formation of connective tissue structure. The alignment contains 20 copies of the G-X-Y repeat that forms a triple helix. The first position of the repeat is glycine, the second and third positions can be any residue but are fre…	AGAP006516	172	246
		Q#28 -	AGAP006516	specific	189968	111	158	2.35851e-05	42.4762	pfam01391	Collagen	-	cl22949	Collagen triple helix repeat (20 copies); Members of this family belong to the collagen superfamily. Collagens are generally extracellular structural proteins involved in formation of connective tissue structure. The alignment contains 20 copies of the G-X-Y repeat that forms a triple helix. The first position of the repeat is glycine, the second and third positions can be any residue but are fre…	AGAP006516	91	163
		Q#28 -	AGAP006516	specific	189968	320	355	0.000239853	39.7798	pfam01391	Collagen	N	cl22949	Collagen triple helix repeat (20 copies); Members of this family belong to the collagen superfamily. Collagens are generally extracellular structural proteins involved in formation of connective tissue structure. The alignment contains 20 copies of the G-X-Y repeat that forms a triple helix. The first position of the repeat is glycine, the second and third positions can be any residue but are fre…	AGAP006516	300	360
		Q#29 -	AGAP007409	specific	153057	38	166	2.767e-19	78.0453	cd00037	CLECT	-	cl02432	C-type lectin (CTL)/C-type lectin-like (CTLD) domain; CLECT: C-type lectin (CTL)/C-type lectin-like (CTLD) domain; protein domains homologous to the carbohydrate-recognition domains (CRDs) of the C-type lectins. This group is chiefly comprised of eukaryotic CTLDs, but contains some, as yet functionally uncharacterized, bacterial CTLDs. Many CTLDs are calcium-dependent carbohydrate binding modules…	AGAP007409	18	168
		Q#31 -	AGAP029110	specific	153057	30	172	1.88642e-10	58.0149	cd00037	CLECT	-	cl02432	C-type lectin (CTL)/C-type lectin-like (CTLD) domain; CLECT: C-type lectin (CTL)/C-type lectin-like (CTLD) domain; protein domains homologous to the carbohydrate-recognition domains (CRDs) of the C-type lectins. This group is chiefly comprised of eukaryotic CTLDs, but contains some, as yet functionally uncharacterized, bacterial CTLDs. Many CTLDs are calcium-dependent carbohydrate binding modules…	AGAP029110	10	177
		Q#32 -	AGAP000123_CTLSE2	superfamily	329041	103	252	1.45352e-52	180.445	cl23730	F5_F8_type_C superfamily	-	-	F5/8 type C domain; This domain is also known as the discoidin (DS) domain family.	AGAP000123_CTLSE2	83	257
		Q#32 -	AGAP000123_CTLSE2	specific	153057	270	386	3.19532e-21	89.6013	cd00037	CLECT	-	cl02432	C-type lectin (CTL)/C-type lectin-like (CTLD) domain; CLECT: C-type lectin (CTL)/C-type lectin-like (CTLD) domain; protein domains homologous to the carbohydrate-recognition domains (CRDs) of the C-type lectins. This group is chiefly comprised of eukaryotic CTLDs, but contains some, as yet functionally uncharacterized, bacterial CTLDs. Many CTLDs are calcium-dependent carbohydrate binding modules…	AGAP000123_CTLSE2	250	391
		Q#32 -	AGAP000123_CTLSE2	superfamily	332582	407	566	6.77817e-18	84.7045	cl27761	CCP superfamily	N	-	Complement control protein (CCP) modules (aka short consensus repeats SCRs or SUSHI repeats) have been identified in several proteins of the complement system; SUSHI repeats (short complement-like repeat, SCR) are abundant in complement control proteins. The complement control protein (CCP) modules (also known as short consensus repeats SCRs or SUSHI repeats) contain approximately 60 amino acid r…	AGAP000123_CTLSE2	387	571
		Q#32 -	AGAP000123_CTLSE2	specific	153056	46	102	3.34946e-10	56.3172	cd00033	CCP	-	cl27761	Complement control protein (CCP) modules (aka short consensus repeats SCRs or SUSHI repeats) have been identified in several proteins of the complement system; SUSHI repeats (short complement-like repeat, SCR) are abundant in complement control proteins. The complement control protein (CCP) modules (also known as short consensus repeats SCRs or SUSHI repeats) contain approximately 60 amino acid r…	AGAP000123_CTLSE2	26	107
		Q#32 -	AGAP000123_CTLSE2	superfamily	331285	561	677	1.65986e-05	48.7813	cl26464	Atrophin-1 superfamily	N	-	Atrophin-1 family; Atrophin-1 is the protein product of the dentatorubral-pallidoluysian atrophy (DRPLA) gene. DRPLA OMIM:125370 is a progressive neurodegenerative disorder. It is caused by the expansion of a CAG repeat in the DRPLA gene on chromosome 12p. This results in an extended polyglutamine region in atrophin-1, that is thought to confer toxicity to the protein, possibly through altering i…	AGAP000123_CTLSE2	541	682
		Q#33 -	AGAP005334_CTLMA2	specific	153057	46	170	1.22584e-23	89.6013	cd00037	CLECT	-	cl02432	C-type lectin (CTL)/C-type lectin-like (CTLD) domain; CLECT: C-type lectin (CTL)/C-type lectin-like (CTLD) domain; protein domains homologous to the carbohydrate-recognition domains (CRDs) of the C-type lectins. This group is chiefly comprised of eukaryotic CTLDs, but contains some, as yet functionally uncharacterized, bacterial CTLDs. Many CTLDs are calcium-dependent carbohydrate binding modules…	AGAP005334_CTLMA2	26	174
		Q#34 -	AGAP010193_CTLGA3	specific	153057	72	218	5.14324e-10	55.3185	cd00037	CLECT	-	cl02432	C-type lectin (CTL)/C-type lectin-like (CTLD) domain; CLECT: C-type lectin (CTL)/C-type lectin-like (CTLD) domain; protein domains homologous to the carbohydrate-recognition domains (CRDs) of the C-type lectins. This group is chiefly comprised of eukaryotic CTLDs, but contains some, as yet functionally uncharacterized, bacterial CTLDs. Many CTLDs are calcium-dependent carbohydrate binding modules…	AGAP010193_CTLGA3	52	223
		Q#35 -	AGAP009143_SCRAC1	specific	214555	992	1100	5.23018e-29	112.821	smart00202	SR	-	cl02509	Scavenger receptor Cys-rich; The sea ucrhin egg peptide speract contains 4 repeats of SR domains that contain 6 conserved cysteines. May bind bacterial antigens in the protein MARCO.	AGAP009143_SCRAC1	972	1105
		Q#35 -	AGAP009143_SCRAC1	specific	214555	111	215	3.4752e-26	104.731	smart00202	SR	-	cl02509	Scavenger receptor Cys-rich; The sea ucrhin egg peptide speract contains 4 repeats of SR domains that contain 6 conserved cysteines. May bind bacterial antigens in the protein MARCO.	AGAP009143_SCRAC1	91	220
		Q#35 -	AGAP009143_SCRAC1	specific	214555	1845	1949	4.04356e-13	67.367	smart00202	SR	-	cl02509	Scavenger receptor Cys-rich; The sea ucrhin egg peptide speract contains 4 repeats of SR domains that contain 6 conserved cysteines. May bind bacterial antigens in the protein MARCO.	AGAP009143_SCRAC1	1825	1954
		Q#35 -	AGAP009143_SCRAC1	specific	214480	2508	2584	6.17274e-08	53.3726	smart00034	CLECT	C	cl02432	C-type lectin (CTL) or carbohydrate-recognition domain (CRD); Many of these domains function as calcium-dependent carbohydrate binding modules.	AGAP009143_SCRAC1	2488	2589
		Q#35 -	AGAP009143_SCRAC1	specific	315812	478	576	1.20812e-06	50.4921	pfam13229	Beta_helix	N	cl26242	Right handed beta helix region; This region contains a parallel beta helix region that shares some similarity with Pectate lyases.	AGAP009143_SCRAC1	458	581
		Q#35 -	AGAP009143_SCRAC1	superfamily	294042	392	462	0.00601518	38.9327	cl00049	CUB superfamily	N	-	CUB domain; extracellular domain; present in proteins mostly known to be involved in development; not found in prokaryotes, plants and yeast.	AGAP009143_SCRAC1	372	467
		Q#36 -	AGAP013122	specific	309054	79	356	2.80487e-87	263.589	pfam03781	FGE-sulfatase	-	cl23855	Sulfatase-modifying factor enzyme 1; This domain is found in eukaryotic proteins required for post-translational sulfatase modification (SUMF1). These proteins are associated with the rare disorder multiple sulfatase deficiency (MSD). The protein product of the SUMF1 gene is FGE, formylglycine (FGly),-generating enzyme, which is a sulfatase. Sulfatases are enzymes essential for degradation and re…	AGAP013122	59	361
		Q#37 -	AGAP010196_CTLGA1	specific	153057	50	201	4.97628e-13	63.0225	cd00037	CLECT	-	cl02432	C-type lectin (CTL)/C-type lectin-like (CTLD) domain; CLECT: C-type lectin (CTL)/C-type lectin-like (CTLD) domain; protein domains homologous to the carbohydrate-recognition domains (CRDs) of the C-type lectins. This group is chiefly comprised of eukaryotic CTLDs, but contains some, as yet functionally uncharacterized, bacterial CTLDs. Many CTLDs are calcium-dependent carbohydrate binding modules…	AGAP010196_CTLGA1	30	206
		Q#39 -	AGAP002625_CTL9	specific	214480	225	400	8.53929e-11	59.1506	smart00034	CLECT	-	cl02432	C-type lectin (CTL) or carbohydrate-recognition domain (CRD); Many of these domains function as calcium-dependent carbohydrate binding modules.	AGAP002625_CTL9	205	405
		Q#41 -	AGAP004810_CTL3	specific	214480	84	189	1.11963e-14	66.8546	smart00034	CLECT	-	cl02432	C-type lectin (CTL) or carbohydrate-recognition domain (CRD); Many of these domains function as calcium-dependent carbohydrate binding modules.	AGAP004810_CTL3	64	192

## Sheet: bedintervals_from_tblastn
Cluster	Chromosome	Start CTLD	End CTLD	Associated VB gene ID	Distance to nearest previous CTLD
Cl=2	chr1	18775219	18775590	AAEL008299
	chr1	19163753	19164166	AAEL026955	388163
	chr1	41098572	41098937	AAEL022823	21934406
	chr1	52551499	52824998	AAEL006825	11452562
Cl=3	chr1	65365371	65365526	AAEL021200	12540373
	chr1	65366047	65366340	AAEL021201	521
	chr1	66105733	66106080	AAEL014357	739393
	chr1	75813231	75851148	AAEL023473_AAEL019448	9707151
	chr1	89010814	89011182	AAEL002524	13159666
	chr1	157409047	157409511	AAEL006958	68397865
	chr1	167609460	167609630	pseudogene (AAEL019448)	10199949
	chr1	218981787	218982161	AAEL009209	51372157
	chr1	239858480	239858857	AAEL025802	20876319
	chr1	307296170	307296544	AAEL017484	67437313
	chr2	1262014	1262343	no gene identified
	chr2	1611950	1612309	AAEL008681	349607
	chr2	35459401	35459751	AAEL027443	33847092
	chr2	57502441	57502710	AAEL025598	22042690
	chr2	73852218	73852586	AAEL000283	16349508
	chr2	100176100	100200278	AAEL013853	26323514
	chr2	143169324	143169755	AAEL005641	42969046
Cl=9	chr2	172334136	172334516	AAEL011609	29164381
	chr2	172348185	172348553	AAEL014384	13669
	chr2	172376319	172376684	AAEL014382	27766
	chr2	172376761	172377129	AAEL011619	77
	chr2	172394687	172395058	AAEL019633	17558
	chr2	172406182	172406274	no gene identified	11124
	chr2	172406343	172406711	AAEL017265	69
	chr2	172417217	172417463	no gene identified	10506
	chr2	172417525	172417890	AAEL011622	62
	chr2	172438236	172438671	AAEL011621	20346
	chr2	172439552	172445120	AAEL011612	881
Cl=3	chr2	186850220	186850588	AAEL011453	14405100
	chr2	186878112	186878465	AAEL011455	27524
	chr2	187003841	187004218	AAEL011446	125376
	chr2	192381056	192385915	AAEL022136	5376838
	chr2	230933479	230933933	AAEL008069	38547564
Cl=3	chr2	277911133	277911603	AAEL011070	46977200
	chr2	278285111	278285627	AAEL011078	373508
	chr2	278428555	278428926	AAEL011079	142928
	chr2	391036917	391037201	AAEL001914	112607991
	chr2	404712719	404713461	AAEL009338	13675518
	chr3	26673493	26673960	AAEL018265
	chr3	59341171	59341530	AAEL005482	32667211
	chr3	96366855	96384259	AAEL018207	37025325
	chr3	247954509	247954883	AAEL004679	151570250
Cl=6	chr3	365175372	365175728	AAEL011408	117220489
	chr3	365367276	365367647	AAEL027215	191548
	chr3	365368868	365369226	no gene identified	1221
	chr3	365480772	365481146	AAEL023353	111546
	chr3	365503903	365504271	AAEL011407	22757
	chr3	365526056	365526415	AAEL011404	21785
	chr3	365606234	365606593	AAEL012353	79819
	chr3	365609089	365609462	no gene identified	2496
Cl=3	chr3	386223334	386223711	AAEL000533	20613872
	chr3	386235100	386235480	AAEL000556	11389
	chr3	386240487	386240837	AAEL000535	5007
Cl=2	chr3	388746848	388747216	AAEL000543	2506011
	chr3	388775174	388775542	AAEL000563	27958

## Sheet: Developmental Expression AaegL5
sort_order	Transcript_ID	Isoform	Transcript_Length	SRP026319_Male_testes_(Akbari_et_al._2013)	SRP026319_Male_carcass_(Akbari_et_al._2013)	SRP026319_Female_carcass_non-blood-fed_(Akbari_et_al._2013)	SRP026319_Female_carcass_12_hr_post_blood_feed_(Akbari_et_al._2013)	SRP026319_Female_carcass_24_hr_post_blood_feed_(Akbari_et_al._2013)	SRP026319_Female_carcass_36_hr_post_blood_feed_(Akbari_et_al._2013)	SRP026319_Female_carcass_48_hr_post_blood_feed_(Akbari_et_al._2013)	SRP026319_Female_carcass_60_hr_post_blood_feed_(Akbari_et_al._2013)	SRP026319_Female_carcass_72_hr_post_blood_feed_(Akbari_et_al._2013)	SRP026319_Female_ovaries_non-blood-fed_(Akbari_et_al._2013)	SRP026319_Female_ovaries_12_hr_post_blood_feed_(Akbari_et_al._2013)	SRP026319_Female_ovaries_24_hr_post_blood_feed_(Akbari_et_al._2013)	SRP026319_Female_ovaries_36_hr_post_blood_feed_(Akbari_et_al._2013)	SRP026319_Female_ovaries_48_hr_post_blood_feed_(Akbari_et_al._2013)	SRP026319_Female_ovaries_60_hr_post_blood_feed_(Akbari_et_al._2013)	SRP026319_Female_ovaries_72_hr_post_blood_feed_(Akbari_et_al._2013)	SRP026319_0-2_hr_embryos_(Akbari_et_al._2013)	SRP026319_2-4_hr_embryos_(Akbari_et_al._2013)	SRP026319_4-8_hr_embryos_(Akbari_et_al._2013)	SRP026319_8-12_hr_embryos_(Akbari_et_al._2013)	SRP026319_12-16_hr_embryos_(Akbari_et_al._2013)	SRP026319_16-20_hr_embryos_(Akbari_et_al._2013)	SRP026319_20-24_hr_embryos_(Akbari_et_al._2013)	SRP026319_24-28_hr_embryos_(Akbari_et_al._2013)	SRP026319_28-32_hr_embryos_(Akbari_et_al._2013)	SRP026319_32-36_hr_embryos_(Akbari_et_al._2013)	SRP026319_36-40_hr_embryos_(Akbari_et_al._2013)	SRP026319_40-44_hr_embryos_(Akbari_et_al._2013)	SRP026319_44-48_hr_embryos_(Akbari_et_al._2013)	SRP026319_48-52_hr_embryos_(Akbari_et_al._2013)	SRP026319_52-56_hr_embryos_(Akbari_et_al._2013)	SRP026319_56-60_hr_embryos_(Akbari_et_al._2013)	SRP026319_60-64_hr_embryos_(Akbari_et_al._2013)	SRP026319_64-68_hr_embryos_(Akbari_et_al._2013)	SRP026319_68-72_hr_embryos_(Akbari_et_al._2013)	SRP026319_72-76_hr_embryos_(Akbari_et_al._2013)	SRP026319_1st_instar_larvae_(Akbari_et_al._2013)	SRP026319_2nd_instar_larvae_(Akbari_et_al._2013)	SRP026319_3rd_instar_larvae_(Akbari_et_al._2013)	SRP026319_4th_instar_larvae_(Akbari_et_al._2013)	SRP026319_Male_pupae_(Akbari_et_al._2013)	SRP026319_Female_pupae_(Akbari_et_al._2013)
9980	AAEL000283	RB	632	0	0	0.3	4.1	2.5	0.3	0.2	0.2	0.5	0.1	0.1	0.1	0	0.1	0.1	0.1	0	0	0	0	6.1	9	7.9	4.4	1	0.5	3.1	4.2	3.7	0.1	0.4	0.5	1.6	0.2	0.2	0.1	0	0.3	83.6	38.5	1.9	3.3
31871	AAEL000533	RA	542	0.1	0	124.1	62.7	97.4	76.1	114.7	185.6	207.9	0	0	0	0	0	0.1	0	0	0	0	0.1	0	0	0	0	0	0	0.1	0	0	0	0.1	0	0	0	0	0	0.1	0	0.1	0	0	0
31873	AAEL000535		552	0.1	0	0.1	0.1	0	0	0	0.4	0.1	0	0	0	0	0	0	0	0	0	0	0	0.1	0.1	0	0	0	0	0.1	0	0	0.1	0.1	0.1	0.1	0.2	0.8	0.2	0	0.1	0.1	0.2	0	0
31901	AAEL000543	RA	1089	14.1	7.3	9.7	19.5	17.9	42.7	60.3	30.1	14.9	1.3	2.2	1.3	1.9	1.9	1.3	1.8	2.2	1.5	1.2	1.1	4.6	5	2.7	2.5	1.2	1.1	2	1.8	2.1	0.9	0.6	0.8	2.1	1.2	1	0.6	0.4	3.4	8.3	5.6	6.3	5.2
31872	AAEL000556	RA	837	0.2	0	44	40.1	33.9	45.5	84.3	135.8	70.1	0.2	0	0	0	0	0	0	0	0	0	0	0	0	0	0	0	0	0	0	0	0	0	0	0	0	0	0	0	0	0	0	0	0
31902	AAEL000563	RA	952	10.8	3.8	6.3	5.7	3	3.6	13.4	11.7	6.7	0	0	0	0	0.1	0	0.1	0	0	0.2	0.2	0.1	0.2	0	0	0.1	0	0.1	0.7	0.9	0.3	0.5	0.6	2.3	0.6	1	1	0.8	1.1	4.1	2.8	0.8	0.7
18816	AAEL001914	RA	10806	1.8	4.4	0.4	2.2	2.1	2.6	4.1	3.7	2.1	0	0.6	0.9	0.5	1.6	1.8	1.1	0.8	0.8	1.6	3.1	0.9	1.7	3.3	4.3	13.7	7.9	5.7	8.9	8.2	7.4	11.2	3	5.2	5.2	2.2	1.5	0.8	2.4	2.5	4.4	5.3	3.6
2341	AAEL002524	RA	558	2.3	5.7	8.8	18.3	4.9	6.1	12	9.6	8.6	0.8	0.1	0	0.2	0	0.1	0.3	0	0	0	0	2.3	2.4	3.3	1.2	0.5	1.9	1.7	1.8	1.7	1.3	1.4	1.2	0.8	0.6	0.5	0.1	0.1	1	3.3	2.4	4	3.9
27743	AAEL004679	RB	518	2159	0.8	0	0	0	0	0.1	0	0	0.1	0.5	1.7	0.9	0.3	0.4	0.5	0.4	0.2	0.1	0	0	0	0	0	0.1	0.2	0.1	0.1	0	0	0.1	0.1	0.3	0.1	0.1	0.3	0	0	0	0	3.3	0
22565	AAEL005482	RA	672	1.2	4	25.1	11.2	6.5	1.2	10.4	9.5	16	0.3	0.1	0	0.1	0	0	0.6	0	0	0	0	0.2	0.1	0.1	0	0	0	0.1	0.1	0.1	0	0	0.1	0.1	0	0	0	0	0	3	25.3	13	21.5
11987	AAEL005641	RA	1178	1.7	13.2	16.1	35.8	3	4.9	42.9	0.4	6.4	0.4	0	0.1	0	0	0	0	0	0	0	0	0	0.1	0.2	0.2	0.1	0.1	0.5	0.3	0.5	0.1	0	0	0.8	0.7	0.8	0.5	0.2	0	4.9	23.6	34	11.1
1340	AAEL006825	RB	3609	0.1	6.6	1.3	3	3.3	4.5	6.8	6.7	4.9	0.1	0.7	1	0.2	1.9	2.9	1.5	1.3	1.5	1.7	1.6	1.1	0.8	0.4	0.4	0.3	0.3	1.3	6.6	7.2	6.1	11.9	9.9	15	20.1	14	10.3	4.3	3.2	1.3	2.1	8.1	3.6
4077	AAEL006958	RB	4357	4.7	8.3	0.8	7.5	5	4.9	9.5	8.1	5.9	0.8	20.7	20	10.7	24	26.7	21.6	16.8	39.5	39.6	34.6	24	32.8	42.7	18.3	59.6	42	33.1	48.3	42.9	36.5	42.5	7.2	18.3	19.3	6.6	3.8	5.1	7.6	12.8	15.1	12	8.1
14718	AAEL008069	RB	11197	0.2	2.7	0.3	1.2	0.9	1.1	2.5	2.3	1.4	0	0.5	0.2	0.3	0.5	0.9	0.4	0.1	0	2.5	13	39.7	45	45.9	23.8	50.1	31.1	42.7	104.4	100.6	100.1	87.6	14.4	19.3	4.3	2	1.3	3.2	9.5	8.1	22.7	37.1	33.3
491	AAEL008299	RB	650	0	4.8	8.7	2.4	3.5	3.9	4.6	5.8	9.8	0.1	0	0	0	0	0	0.1	0	0.2	0.1	0.3	0.3	0.1	0	0.2	0.1	0	0.1	0.1	0	0	0	0.1	0.1	0.1	0.1	0.2	0.1	0	0.1	0	0.1	0
7883	AAEL008681	RB	1031	308.1	0.2	0.2	0	0	0	0	0	0	1.5	0.5	0.3	1.3	0.1	0.3	0.6	0.8	1.4	0.9	0.5	0.2	0.1	0.1	0	0	0	0.2	0.1	0.1	0	0	0	0.1	0	0	0	0.1	0	0	0.1	0.3	0
5554	AAEL009209	RA	631	0	0	0	0	0	0	0	0	0	0	0	0	0	0.1	0	0	0	0	0	0	0	0	0	0	0	0	0	0.1	0	0	0	0	0	0.7	0.8	0.6	0.1	0.5	24.8	3.9	0	0
19154	AAEL009338	RA	1193	1.1	2.5	3.8	6.1	4.9	6.5	11.4	12.5	2.9	0.3	1.3	1.9	0.7	0.3	1	0.4	0.3	0.4	0.4	0.4	0.3	0.2	0.1	0.1	0	0	0.2	0.1	0.1	0.1	0.1	1	6.7	6.6	14	21	19.5	10.2	14.8	1.1	11.4	2
15947	AAEL011070	RA	1253	4.9	49.5	30.7	35.1	19.6	21.1	47.2	53.5	45.2	1	7.7	3.8	3.1	2.4	4.8	4.2	1.3	1.6	1.8	0.8	4.9	9.3	5.3	13.2	30.5	96.6	131.2	71.1	74.4	140.4	652.5	1174	531.6	202.2	134.8	72	19.1	247.1	195.4	275.2	202	205.6
15952	AAEL011078	RB	1652	0.4	16.7	5.7	2.7	3.6	6.8	7.5	6.8	10.5	0.4	2.9	2.5	1.7	1.5	3.3	2.4	2.1	1.9	1.7	0.6	0.3	0.1	0.1	0.1	0.8	4.1	22.2	103	138	329.7	598.4	389.1	235.5	107.7	54.2	41.1	28.5	117.2	33.8	97.5	305.3	299.6
15957	AAEL011079	RB	545	0	0	0	0	0	0	0	0	0	0	0	0	0	0	0	0	0	0	0	0	0	0.1	0	0	0.1	0.1	0.1	0	0	0.2	0.1	0.1	0.1	0	0	0	0.1	0.6	39.6	27.6	0.4	0
31262	AAEL011404	RA	615	0.2	0.1	0.6	0.6	0.5	0.5	0.6	0.4	0.4	2.7	0.7	0.1	0.1	0.2	0.2	0.4	0.2	0.1	0	0.6	0.4	0.1	0.1	0.4	0.6	2.3	1.1	1.6	1	29.8	34.3	19.2	1.8	3.5	6.5	3.6	0.1	32.5	18.2	8.5	0.4	0.1
31261	AAEL011407	RA	635	0.6	0	0.3	0.1	0.3	0.1	0.2	0.1	0.2	11.8	2.1	1.3	0.7	0.8	1.5	1.2	1.2	0.3	0.6	2.2	1.2	0.1	0.2	0.4	0.8	1.6	0.3	0.3	0.4	27.4	36.8	20.3	0.6	3.4	6.5	3.1	0	71.6	50.2	14.1	0.1	0.2
31241	AAEL011408	RA	908	0.5	4.7	20.9	36.9	30.2	33	51.9	28.4	23	0.4	0.7	0.2	0.1	0	0.1	0.2	0	0.1	0.1	0	0	0.1	0	0	0	0	0	0	0	0	0	0	0	0.2	0.1	0.1	0	0	0.1	0.1	3.9	0.4
13318	AAEL011446		529	1.1	5.9	16.8	37.7	27.5	37.2	40.2	10.5	7.4	23.9	8.3	4.2	4.5	4.9	6.6	3.6	4.1	5.2	3.2	1.8	0.9	0.9	1.1	1.1	2.2	2.7	5.3	4.3	4.8	3.2	3.8	4.7	10.4	1.5	1.4	1	0.3	0.6	15.8	44.8	6.5	5.3
13308	AAEL011453	RA	731	1.1	6.5	5.6	3.6	2.1	3.2	9.8	3.9	3.5	0.5	0	0.1	0	0	0	0.1	0	0	0	0	0	0	0	0	0	0	0.1	0	0.2	0.1	0.1	0.3	0.2	0.2	0.4	0.1	0.1	0.1	1.8	1.6	5.5	2.6
13311	AAEL011455	RA	595	3.5	41.3	38.4	18.7	16.7	14.9	17.1	11.9	17.1	2.1	0.2	1	0.2	0.8	0.5	0.5	0.2	0.6	1.4	0.6	0	0.1	0	0	0.1	0.2	2.2	8.3	8.8	6.8	5.5	8.3	11.4	6	4.7	4.4	0.9	0.4	2.9	20.2	19	8.7
12831	AAEL011609		622	0	0	0.2	0.1	0.1	0.5	0.3	0.1	0.1	4.6	1.3	2	1.6	1.7	1.3	1.8	2.5	3.9	3	1.3	0.4	0.1	0	0	0	0	0.1	0.1	0	0	0	0.1	0.2	0	0	0	0	0.1	6.3	44.9	0.4	0.2
12843	AAEL011612	RD	2076	0.4	1.9	0.4	0.5	0.7	1.3	1.6	1.6	1.2	0	0.1	0.2	0.1	0.2	0.1	0.2	0.1	0.1	0	0.2	0.8	2.6	1.2	1.4	5.3	5.2	3.3	8.7	13.3	35.8	64.6	33	26.4	11.7	7.3	4.3	1	10.7	7.9	19.4	34.1	32.2
12837	AAEL011619		573	5.4	25.8	33.4	67.8	1.2	4	16.1	5.8	21.7	0.7	0.2	0.2	0	0	0	0.1	0	0	0	0	0.3	0	0	0	0	0	0.1	0.5	0.8	1.6	2.5	3.8	7.6	5.5	9.4	4.7	1.8	12.2	27.4	36.6	27	12.4
12842	AAEL011621	RA	1816	0.1	1	1.3	1.1	0.9	0.8	2.3	1.1	1	0.1	0.8	0.2	0.2	0.1	0.4	0.1	0.1	0.5	0.1	0.3	0.4	0.4	0.3	0.3	0.3	0.3	1.2	2.3	3.7	6.5	9.6	15.5	9.6	4.5	6.5	5.7	14.9	4.6	5.1	6.9	12.1	13
12841	AAEL011622	RA	1367	1.4	10.8	20.8	56.1	16.2	5.6	18.9	7.4	15.8	0.3	0.4	0.6	0.3	0.1	0.2	0.3	0.1	0.2	0.3	0.2	0	0	0.1	0	0.1	0	0	0.1	0.1	0.1	0.2	0.3	0.3	0.4	0.5	0.3	0.5	1.7	7.1	12.2	11.5	8.9
31268	AAEL012353	RA	584	0.1	1.2	13.6	27.4	1.1	0.3	10.2	0.2	5	0.4	0.1	0	0	0	0.1	0	0	0.1	0	0.7	26.2	11.5	5.8	3.7	0.7	2.5	2.6	1.9	2.1	4.2	5.3	10.1	23.4	20.6	25.8	27.3	5.7	49.6	79.3	43.3	20.4	0.9
10691	AAEL013853	RC	1115	0.3	2	4	3	3.3	3.4	5.6	4.6	5.4	2.3	0.3	0.3	0.4	1.1	1.6	0.8	0.2	0.1	0.4	1	388.3	690.7	80.6	240.7	564.9	1054	404.5	154.8	171.3	323.2	548.7	442	180.8	82.7	46.4	29	1.4	204.4	36	278	97.7	68.3
1745	AAEL014357	RC	5932	0	0.1	0	0	0	0.1	0.1	0.1	0.2	0.2	2.8	1.7	2.2	1.6	1	1.8	0.8	0.3	0.4	0.3	0.5	0.5	1	1	1.3	1.5	10.8	78.9	84.3	77	59.3	15.5	9.5	1.1	0.4	0.4	0.1	3.9	1.6	12	27.7	25.8
12835	AAEL014382	RA	645	4.9	28.2	50.1	52.8	21.5	22	49.8	15.7	33.5	2.7	1	0.4	0.3	0.1	0.1	0.6	0	0	0.1	0	0.4	0.3	0.1	0.1	0.1	0.2	0.2	1.1	0.7	2.5	3.5	5.9	9.4	9.5	11.1	8	2.8	6.9	22.7	39.6	31.6	13.3
12833	AAEL014384	RA	309	0	0	0.2	0	0	0	0.1	0	0	0	0	0	0	0	0	0.2	0	0.2	0	0	0	0	0	0	0.4	0.4	0	0	0	0	0	0	0	0	0.1	0.1	0	0.1	11.9	52.3	1.5	0.4
12840	AAEL017265		601	1.4	9.1	20.9	17.6	5.7	5.3	13.8	12.3	17.2	0.5	0.2	0.1	0	0.1	0.2	0	0	0	0	0	0	0	0	0.1	0.1	0	0	0	0	0.2	0	0.1	0.1	0.5	0.6	0.8	0	1.2	2.1	2.5	7.2	6.6
7690	AAEL017484		494	0	0	3.6	1.6	0.8	3.5	3.5	1.9	1	0	0	0.1	0	0	0	0	0	0	0	0	0	0.2	0.1	0.3	0.2	0.1	0.3	0.2	0.2	0.1	0	0.1	0.3	0.2	0.2	0.1	0.3	0.3	2.3	8.4	0.4	1.4
23398	AAEL018207	RC	2289	0	0.3	0.2	0.4	0.3	0.8	1.6	1	1.4	0.3	0	0.2	0.1	0.1	0.1	0.1	0.1	0	0.1	4.8	31.8	53.2	104.3	150.5	164.7	185.6	268.3	255.6	205.8	142.5	65.9	14	20.3	1.7	1.9	1.9	0.9	43.6	122.8	98.7	330.6	95.8
21736	AAEL018265	RE	2216	0	0.6	1.3	1.5	2	0.9	0.8	1.1	0.8	0.1	0.6	0.6	1.3	0.2	0.2	0.2	0.2	0.1	0	0.2	0.5	0.2	0.1	0	0	0.1	0.1	9.5	12	17.8	11.7	4.1	2.1	0.2	0.2	0.2	0.2	3.7	1.3	11	13.7	8.9
2047	AAEL019448	RA	6541	0	0.2	0	0	0	0	0	0	0	0	0	0	0	0	0	0.1	0.1	0	0	0	0	0	0	0	0	0	0	0	0	0	0.1	0	0.1	0.1	0	0	0	0	0	0	0	0
12838	AAEL019633	RA	1594	0	0.5	1.4	2.4	1	0.8	2.7	1.1	1.3	0.1	0	0	0	0.1	0	0	0	0	0	0.1	0.1	0.1	0.3	0	0	0	0.3	0.3	0.2	0	0	0	0	0	0	0	0.1	0.6	3	5.5	5.3	4.2
1723	AAEL021200	RA	4943	0.1	1.4	0.3	0.6	0.9	0.7	0.8	0.8	1	0.1	1	0.4	0.3	0.1	0.3	0.6	0.4	0.5	0.6	0.7	4.1	2.7	2	2.8	1.7	2.8	3.1	10.5	10	12.3	13.3	5.7	4.9	4.1	2.4	2.7	6.8	4.8	4.1	4.8	11.9	8.4
13478	AAEL022136	RF	3312	4.9	6.6	4.6	7.6	3.9	7.4	18.8	18.7	9	1.8	21.7	4.1	2.2	2.6	6.4	6.2	0.5	1.5	0.9	0.4	0.4	0.6	1.3	1.7	2.6	2.8	2.9	5	5.6	7	14.5	11.6	14.6	18.3	14.5	10.6	22	6.9	7.1	13.7	11.4	9.9
1103	AAEL022823	RA	574	630.9	0	0	0	0	0	0	0	0	0	0	0	0	0	0	0	0	0	0	0	0	0	0.1	0	0	0	0	0	0	0	0	0	0	0	0	0	0	0	0	0	0.7	0
31259	AAEL023353	RA	757	1	7.5	16.9	46.1	5	4.9	17	7.5	12.3	1.5	1.2	0.7	0.3	0.4	0.5	0.9	0.9	0.6	0.3	0.5	0.2	0.1	0.1	0	0	0.2	0.2	0.3	0.4	0.6	0.7	1.9	1.5	2.1	1.6	1.5	0.1	1	12	12.4	9.4	1.1
2049	AAEL023473	RA	4875	0	0.1	0	0	0	0	0	0	0	0	0.1	0	0	0	0	0	0	0	0	0	0	0	0	0	0	0	0	0	0	0	0	0	0	0.1	0	0.1	0	0	0	0	0	0
9532	AAEL025598	RA	552	7811.2	6.1	1.5	0	0.1	0.1	0.1	0.1	0.2	0	0	0	0	0	0	0	0	0	0	0	0	0	0	0	0	0	0	0	0.1	0	0	0	0.2	0	0	0	0	0	0	0	13.8	0
5977	AAEL025802	RA	554	0	0	0.2	0.1	0	0	0.1	0.1	0.1	0.1	0	0	0	0	0	0	0	0	0	0	0	0	0	0	0	0	0	0	0	0	0	0	0	0	0	0	0.1	0	0	0	0	0
505	AAEL026955	RA	755	5.5	9.4	881	620.4	647.2	370	208.5	503.2	544.2	9.6	4.3	9	5.5	2.2	3	6.3	0.1	0	0	0	0.1	0.1	0	0	0	0	0	0.1	0	0	0	0	0.2	0.1	0.2	0.1	2.1	2.3	7.8	79	22.8	56.9
31257	AAEL027215	RA	736	0	0.1	0.9	3	0.2	0.1	1.5	0	0.7	0.2	0	0	0	0	0	0	0	0	0	0.1	2.3	1.3	0.5	1	0.5	0.7	0.4	0.4	0.5	1.8	1.8	3.6	2.9	4.4	5.4	6.6	0.8	5.4	8.2	5.1	2.2	0.1
8945	AAEL027443	RA	904	0	1.7	1.7	0.6	1.7	1.4	2.2	1.4	2.6	0.4	0	0	0	0	0	0.1	0	0.1	0	0	0	0	0	0	0	0.1	0	0	0	0.4	0.3	0.2	0.2	0.6	0.5	0.6	0.5	0.2	0.4	1.3	1.6	0.8
sort_order	Transcript_ID	Isoform	Transcript_Length	SRP026319_Male_testes_(Akbari_et_al._2013)	SRP026319_Male_carcass_(Akbari_et_al._2013)	SRP026319_Female_carcass_non-blood-fed_(Akbari_et_al._2013)	SRP026319_Female_carcass_12_hr_post_blood_feed_(Akbari_et_al._2013)	SRP026319_Female_carcass_24_hr_post_blood_feed_(Akbari_et_al._2013)	SRP026319_Female_carcass_36_hr_post_blood_feed_(Akbari_et_al._2013)	SRP026319_Female_carcass_48_hr_post_blood_feed_(Akbari_et_al._2013)	SRP026319_Female_carcass_60_hr_post_blood_feed_(Akbari_et_al._2013)	SRP026319_Female_carcass_72_hr_post_blood_feed_(Akbari_et_al._2013)	SRP026319_Female_ovaries_non-blood-fed_(Akbari_et_al._2013)	SRP026319_Female_ovaries_12_hr_post_blood_feed_(Akbari_et_al._2013)	SRP026319_Female_ovaries_24_hr_post_blood_feed_(Akbari_et_al._2013)	SRP026319_Female_ovaries_36_hr_post_blood_feed_(Akbari_et_al._2013)	SRP026319_Female_ovaries_48_hr_post_blood_feed_(Akbari_et_al._2013)	SRP026319_Female_ovaries_60_hr_post_blood_feed_(Akbari_et_al._2013)	SRP026319_Female_ovaries_72_hr_post_blood_feed_(Akbari_et_al._2013)	SRP026319_0-2_hr_embryos_(Akbari_et_al._2013)	SRP026319_2-4_hr_embryos_(Akbari_et_al._2013)	SRP026319_4-8_hr_embryos_(Akbari_et_al._2013)	SRP026319_8-12_hr_embryos_(Akbari_et_al._2013)	SRP026319_12-16_hr_embryos_(Akbari_et_al._2013)	SRP026319_16-20_hr_embryos_(Akbari_et_al._2013)	SRP026319_20-24_hr_embryos_(Akbari_et_al._2013)	SRP026319_24-28_hr_embryos_(Akbari_et_al._2013)	SRP026319_28-32_hr_embryos_(Akbari_et_al._2013)	SRP026319_32-36_hr_embryos_(Akbari_et_al._2013)	SRP026319_36-40_hr_embryos_(Akbari_et_al._2013)	SRP026319_40-44_hr_embryos_(Akbari_et_al._2013)	SRP026319_44-48_hr_embryos_(Akbari_et_al._2013)	SRP026319_48-52_hr_embryos_(Akbari_et_al._2013)	SRP026319_52-56_hr_embryos_(Akbari_et_al._2013)	SRP026319_56-60_hr_embryos_(Akbari_et_al._2013)	SRP026319_60-64_hr_embryos_(Akbari_et_al._2013)	SRP026319_64-68_hr_embryos_(Akbari_et_al._2013)	SRP026319_68-72_hr_embryos_(Akbari_et_al._2013)	SRP026319_72-76_hr_embryos_(Akbari_et_al._2013)	SRP026319_1st_instar_larvae_(Akbari_et_al._2013)	SRP026319_2nd_instar_larvae_(Akbari_et_al._2013)	SRP026319_3rd_instar_larvae_(Akbari_et_al._2013)	SRP026319_4th_instar_larvae_(Akbari_et_al._2013)	SRP026319_Male_pupae_(Akbari_et_al._2013)	SRP026319_Female_pupae_(Akbari_et_al._2013)
	AAEL000283			0	0	0.113943	0.70757	0.544068	0.113943	0.0791812	0.0791812	0.176091	0.0413927	0.0413927	0.0413927	0	0.0413927	0.0413927	0.0413927	0	0	0	0	0.851258	1	0.94939	0.732394	0.30103	0.176091	0.612784	0.716003	0.672098	0.0413927	0.146128	0.176091	0.414973	0.0791812	0.0791812	0.0413927	0	0.113943	1.92737	1.5966	0.462398	0.633468
	AAEL000533			0.0413927	0	2.09726	1.80414	1.993	1.88705	2.06333	2.27091	2.31994	0	0	0	0	0	0.0413927	0	0	0	0	0.0413927	0	0	0	0	0	0	0.0413927	0	0	0	0.0413927	0	0	0	0	0	0.0413927	0	0.0413927	0	0	0
	AAEL000535			0.0413927	0	0.0413927	0.0413927	0	0	0	0.146128	0.0413927	0	0	0	0	0	0	0	0	0	0	0	0.0413927	0.0413927	0	0	0	0	0.0413927	0	0	0.0413927	0.0413927	0.0413927	0.0413927	0.0791812	0.255273	0.0791812	0	0.0413927	0.0413927	0.0791812	0	0
	AAEL000543			1.17898	0.919078	1.02938	1.31175	1.27646	1.64048	1.78746	1.49276	1.2014	0.361728	0.50515	0.361728	0.462398	0.462398	0.361728	0.447158	0.50515	0.39794	0.342423	0.322219	0.748188	0.778151	0.568202	0.544068	0.342423	0.322219	0.477121	0.447158	0.491362	0.278754	0.20412	0.255273	0.491362	0.342423	0.30103	0.20412	0.146128	0.643453	0.968483	0.819544	0.863323	0.792392
	AAEL000556			0.0791812	0	1.65321	1.61384	1.54283	1.66745	1.93095	2.13609	1.85187	0.0791812	0	0	0	0	0	0	0	0	0	0	0	0	0	0	0	0	0	0	0	0	0	0	0	0	0	0	0	0	0	0	0	0
	AAEL000563			1.07188	0.681241	0.863323	0.826075	0.60206	0.662758	1.15836	1.1038	0.886491	0	0	0	0	0.0413927	0	0.0413927	0	0	0.0791812	0.0791812	0.0413927	0.0791812	0	0	0.0413927	0	0.0413927	0.230449	0.278754	0.113943	0.176091	0.20412	0.518514	0.20412	0.30103	0.30103	0.255273	0.322219	0.70757	0.579784	0.255273	0.230449
	AAEL001914			0.447158	0.732394	0.146128	0.50515	0.491362	0.556303	0.70757	0.672098	0.491362	0	0.20412	0.278754	0.176091	0.414973	0.447158	0.322219	0.255273	0.255273	0.414973	0.612784	0.278754	0.431364	0.633468	0.724276	1.16732	0.94939	0.826075	0.995635	0.963788	0.924279	1.08636	0.60206	0.792392	0.792392	0.50515	0.39794	0.255273	0.531479	0.544068	0.732394	0.799341	0.662758
	AAEL002524			0.518514	0.826075	0.991226	1.28556	0.770852	0.851258	1.11394	1.02531	0.982271	0.255273	0.0413927	0	0.0791812	0	0.0413927	0.113943	0	0	0	0	0.518514	0.531479	0.633468	0.342423	0.176091	0.462398	0.431364	0.447158	0.431364	0.361728	0.380211	0.342423	0.255273	0.20412	0.176091	0.0413927	0.0413927	0.30103	0.633468	0.531479	0.69897	0.690196
	AAEL004679			3.33445	0.255273	0	0	0	0	0.0413927	0	0	0.0413927	0.176091	0.431364	0.278754	0.113943	0.146128	0.176091	0.146128	0.0791812	0.0413927	0	0	0	0	0	0.0413927	0.0791812	0.0413927	0.0413927	0	0	0.0413927	0.0413927	0.113943	0.0413927	0.0413927	0.113943	0	0	0	0	0.633468	0
	AAEL005482			0.342423	0.69897	1.41664	1.08636	0.875061	0.342423	1.0569	1.02119	1.23045	0.113943	0.0413927	0	0.0413927	0	0	0.20412	0	0	0	0	0.0791812	0.0413927	0.0413927	0	0	0	0.0413927	0.0413927	0.0413927	0	0	0.0413927	0.0413927	0	0	0	0	0	0.60206	1.41996	1.14613	1.35218
	AAEL005641			0.431364	1.15229	1.233	1.56585	0.60206	0.770852	1.64246	0.146128	0.869232	0.146128	0	0.0413927	0	0	0	0	0	0	0	0	0	0.0413927	0.0791812	0.0791812	0.0413927	0.0413927	0.176091	0.113943	0.176091	0.0413927	0	0	0.255273	0.230449	0.255273	0.176091	0.0791812	0	0.770852	1.39094	1.54407	1.08279
	AAEL006825			0.0413927	0.880814	0.361728	0.60206	0.633468	0.740363	0.892095	0.886491	0.770852	0.0413927	0.230449	0.30103	0.0791812	0.462398	0.591065	0.39794	0.361728	0.39794	0.431364	0.414973	0.322219	0.255273	0.146128	0.146128	0.113943	0.113943	0.361728	0.880814	0.913814	0.851258	1.11059	1.03743	1.20412	1.32428	1.17609	1.05308	0.724276	0.623249	0.361728	0.491362	0.959041	0.662758
	AAEL006958			0.755875	0.968483	0.255273	0.929419	0.778151	0.770852	1.02119	0.959041	0.838849	0.255273	1.33646	1.32222	1.06819	1.39794	1.44248	1.35411	1.25042	1.60746	1.60853	1.55145	1.39794	1.52892	1.64048	1.28556	1.78247	1.63347	1.53275	1.69285	1.64246	1.57403	1.63849	0.913814	1.28556	1.3075	0.880814	0.681241	0.78533	0.934498	1.13988	1.20683	1.11394	0.959041
	AAEL008069			0.0791812	0.568202	0.113943	0.342423	0.278754	0.322219	0.544068	0.518514	0.380211	0	0.176091	0.0791812	0.113943	0.176091	0.278754	0.146128	0.0413927	0	0.544068	1.14613	1.60959	1.66276	1.67117	1.39445	1.70842	1.50651	1.64048	2.02284	2.00689	2.00475	1.94743	1.18752	1.3075	0.724276	0.477121	0.361728	0.623249	1.02119	0.959041	1.37475	1.58092	1.53529
	AAEL008299			0	0.763428	0.986772	0.531479	0.653213	0.690196	0.748188	0.832509	1.03342	0.0413927	0	0	0	0	0	0.0413927	0	0.0791812	0.0413927	0.113943	0.113943	0.0413927	0	0.0791812	0.0413927	0	0.0413927	0.0413927	0	0	0	0.0413927	0.0413927	0.0413927	0.0413927	0.0791812	0.0413927	0	0.0413927	0	0.0413927	0
	AAEL008681			2.4901	0.0791812	0.0791812	0	0	0	0	0	0	0.39794	0.176091	0.113943	0.361728	0.0413927	0.113943	0.20412	0.255273	0.380211	0.278754	0.176091	0.0791812	0.0413927	0.0413927	0	0	0	0.0791812	0.0413927	0.0413927	0	0	0	0.0413927	0	0	0	0.0413927	0	0	0.0413927	0.113943	0
	AAEL009209			0	0	0	0	0	0	0	0	0	0	0	0	0	0.0413927	0	0	0	0	0	0	0	0	0	0	0	0	0	0.0413927	0	0	0	0	0	0.230449	0.255273	0.20412	0.0413927	0.176091	1.41162	0.690196	0	0
	AAEL009338			0.322219	0.544068	0.681241	0.851258	0.770852	0.875061	1.09342	1.13033	0.591065	0.113943	0.361728	0.462398	0.230449	0.113943	0.30103	0.146128	0.113943	0.146128	0.146128	0.146128	0.113943	0.0791812	0.0413927	0.0413927	0	0	0.0791812	0.0413927	0.0413927	0.0413927	0.0413927	0.30103	0.886491	0.880814	1.17609	1.34242	1.31175	1.04922	1.19866	0.322219	1.09342	0.477121
	AAEL011070			0.770852	1.70329	1.50106	1.55751	1.31387	1.34439	1.68305	1.7364	1.66464	0.30103	0.939519	0.681241	0.612784	0.531479	0.763428	0.716003	0.361728	0.414973	0.447158	0.255273	0.770852	1.01284	0.799341	1.15229	1.49831	1.98945	2.12123	1.85794	1.87737	2.15045	2.81525	3.07004	2.7264	2.30792	2.1329	1.86332	1.3032	2.39463	2.29314	2.44122	2.3075	2.31513
	AAEL011078			0.146128	1.24797	0.826075	0.568202	0.662758	0.892095	0.929419	0.892095	1.0607	0.146128	0.591065	0.544068	0.431364	0.39794	0.633468	0.531479	0.491362	0.462398	0.431364	0.20412	0.113943	0.0413927	0.0413927	0.0413927	0.255273	0.70757	1.36549	2.01703	2.14301	2.51943	2.77772	2.59118	2.37383	2.03623	1.74194	1.62428	1.46982	2.07262	1.54158	1.99344	2.48615	2.47799
	AAEL011079			0	0	0	0	0	0	0	0	0	0	0	0	0	0	0	0	0	0	0	0	0	0.0413927	0	0	0.0413927	0.0413927	0.0413927	0	0	0.0791812	0.0413927	0.0413927	0.0413927	0	0	0	0.0413927	0.20412	1.60853	1.45637	0.146128	0
	AAEL011404			0.0791812	0.0413927	0.20412	0.20412	0.176091	0.176091	0.20412	0.146128	0.146128	0.568202	0.230449	0.0413927	0.0413927	0.0791812	0.0791812	0.146128	0.0791812	0.0413927	0	0.20412	0.146128	0.0413927	0.0413927	0.146128	0.20412	0.518514	0.322219	0.414973	0.30103	1.48855	1.54777	1.30535	0.447158	0.653213	0.875061	0.662758	0.0413927	1.52504	1.2833	0.977724	0.146128	0.0413927
	AAEL011407			0.20412	0	0.113943	0.0413927	0.113943	0.0413927	0.0791812	0.0413927	0.0791812	1.10721	0.491362	0.361728	0.230449	0.255273	0.39794	0.342423	0.342423	0.113943	0.20412	0.50515	0.342423	0.0413927	0.0791812	0.146128	0.255273	0.414973	0.113943	0.113943	0.146128	1.45332	1.57749	1.32838	0.20412	0.643453	0.875061	0.612784	0	1.86094	1.70927	1.17898	0.0413927	0.0791812
	AAEL011408			0.176091	0.755875	1.34044	1.57864	1.49415	1.53148	1.72346	1.46835	1.38021	0.146128	0.230449	0.0791812	0.0413927	0	0.0413927	0.0791812	0	0.0413927	0.0413927	0	0	0.0413927	0	0	0	0	0	0	0	0	0	0	0	0.0791812	0.0413927	0.0413927	0	0	0.0413927	0.0413927	0.690196	0.146128
	AAEL011446			0.322219	0.838849	1.25042	1.58771	1.45484	1.58206	1.6149	1.0607	0.924279	1.3962	0.968483	0.716003	0.740363	0.770852	0.880814	0.662758	0.70757	0.792392	0.623249	0.447158	0.278754	0.278754	0.322219	0.322219	0.50515	0.568202	0.799341	0.724276	0.763428	0.623249	0.681241	0.755875	1.0569	0.39794	0.380211	0.30103	0.113943	0.20412	1.22531	1.66087	0.875061	0.799341
	AAEL011453			0.322219	0.875061	0.819544	0.662758	0.491362	0.623249	1.03342	0.690196	0.653213	0.176091	0	0.0413927	0	0	0	0.0413927	0	0	0	0	0	0	0	0	0	0	0.0413927	0	0.0791812	0.0413927	0.0413927	0.113943	0.0791812	0.0791812	0.146128	0.0413927	0.0413927	0.0413927	0.447158	0.414973	0.812913	0.556303
	AAEL011455			0.653213	1.62634	1.5955	1.29447	1.24797	1.2014	1.25768	1.11059	1.25768	0.491362	0.0791812	0.30103	0.0791812	0.255273	0.176091	0.176091	0.0791812	0.20412	0.380211	0.20412	0	0.0413927	0	0	0.0413927	0.0791812	0.50515	0.968483	0.991226	0.892095	0.812913	0.968483	1.09342	0.845098	0.755875	0.732394	0.278754	0.146128	0.591065	1.32634	1.30103	0.986772
	AAEL011609			0	0	0.0791812	0.0413927	0.0413927	0.176091	0.113943	0.0413927	0.0413927	0.748188	0.361728	0.477121	0.414973	0.431364	0.361728	0.447158	0.544068	0.690196	0.60206	0.361728	0.146128	0.0413927	0	0	0	0	0.0413927	0.0413927	0	0	0	0.0413927	0.0791812	0	0	0	0	0.0413927	0.863323	1.66181	0.146128	0.0791812
	AAEL011612			0.146128	0.462398	0.146128	0.176091	0.230449	0.361728	0.414973	0.414973	0.342423	0	0.0413927	0.0791812	0.0413927	0.0791812	0.0413927	0.0791812	0.0413927	0.0413927	0	0.0791812	0.255273	0.556303	0.342423	0.380211	0.799341	0.792392	0.633468	0.986772	1.15534	1.56585	1.8169	1.53148	1.43775	1.1038	0.919078	0.724276	0.30103	1.06819	0.94939	1.30963	1.54531	1.52114
	AAEL011619			0.80618	1.42813	1.53656	1.83759	0.342423	0.69897	1.233	0.832509	1.35603	0.230449	0.0791812	0.0791812	0	0	0	0.0413927	0	0	0	0	0.113943	0	0	0	0	0	0.0413927	0.176091	0.255273	0.414973	0.544068	0.681241	0.934498	0.812913	1.01703	0.755875	0.447158	1.12057	1.45332	1.57519	1.44716	1.1271
	AAEL011621			0.0413927	0.30103	0.361728	0.322219	0.278754	0.255273	0.518514	0.322219	0.30103	0.0413927	0.255273	0.0791812	0.0791812	0.0413927	0.146128	0.0413927	0.0413927	0.176091	0.0413927	0.113943	0.146128	0.146128	0.113943	0.113943	0.113943	0.113943	0.342423	0.518514	0.672098	0.875061	1.02531	1.21748	1.02531	0.740363	0.875061	0.826075	1.2014	0.748188	0.78533	0.897627	1.11727	1.14613
	AAEL011622			0.380211	1.07188	1.33846	1.75664	1.23553	0.819544	1.29885	0.924279	1.22531	0.113943	0.146128	0.20412	0.113943	0.0413927	0.0791812	0.113943	0.0413927	0.0791812	0.113943	0.0791812	0	0	0.0413927	0	0.0413927	0	0	0.0413927	0.0413927	0.0413927	0.0791812	0.113943	0.113943	0.146128	0.176091	0.113943	0.176091	0.431364	0.908485	1.12057	1.09691	0.995635
	AAEL012353			0.0413927	0.342423	1.16435	1.45332	0.322219	0.113943	1.04922	0.0791812	0.778151	0.146128	0.0413927	0	0	0	0.0413927	0	0	0.0413927	0	0.230449	1.43457	1.09691	0.832509	0.672098	0.230449	0.544068	0.556303	0.462398	0.491362	0.716003	0.799341	1.04532	1.38739	1.33445	1.42813	1.45179	0.826075	1.70415	1.90472	1.6464	1.33041	0.278754
	AAEL013853			0.113943	0.477121	0.69897	0.60206	0.633468	0.643453	0.819544	0.748188	0.80618	0.518514	0.113943	0.113943	0.146128	0.322219	0.414973	0.255273	0.0791812	0.0413927	0.146128	0.30103	2.59028	2.83992	1.91169	2.38328	2.75274	3.02325	2.60799	2.19257	2.23629	2.51081	2.74013	2.6464	2.25959	1.92273	1.67578	1.47712	0.380211	2.3126	1.5682	2.4456	1.99432	1.84073
	AAEL014357			0	0.0413927	0	0	0	0.0413927	0.0413927	0.0413927	0.0791812	0.0791812	0.579784	0.431364	0.50515	0.414973	0.30103	0.447158	0.255273	0.113943	0.146128	0.113943	0.176091	0.176091	0.30103	0.30103	0.361728	0.39794	1.07188	1.90255	1.93095	1.89209	1.78032	1.21748	1.02119	0.322219	0.146128	0.146128	0.0413927	0.690196	0.414973	1.11394	1.45788	1.42813
	AAEL014382			0.770852	1.46538	1.70842	1.73078	1.35218	1.36173	1.70586	1.22272	1.53782	0.568202	0.30103	0.146128	0.113943	0.0413927	0.0413927	0.20412	0	0	0.0413927	0	0.146128	0.113943	0.0413927	0.0413927	0.0413927	0.0791812	0.0791812	0.322219	0.230449	0.544068	0.653213	0.838849	1.01703	1.02119	1.08279	0.954243	0.579784	0.897627	1.37475	1.60853	1.51322	1.15534
	AAEL014384			0	0	0.0791812	0	0	0	0.0413927	0	0	0	0	0	0	0	0	0.0791812	0	0.0791812	0	0	0	0	0	0	0.146128	0.146128	0	0	0	0	0	0	0	0	0.0413927	0.0413927	0	0.0413927	1.11059	1.72673	0.39794	0.146128
	AAEL017265			0.380211	1.00432	1.34044	1.26951	0.826075	0.799341	1.17026	1.12385	1.26007	0.176091	0.0791812	0.0413927	0	0.0413927	0.0791812	0	0	0	0	0	0	0	0	0.0413927	0.0413927	0	0	0	0	0.0791812	0	0.0413927	0.0413927	0.176091	0.20412	0.255273	0	0.342423	0.491362	0.544068	0.913814	0.880814
	AAEL017484			0	0	0.662758	0.414973	0.255273	0.653213	0.653213	0.462398	0.30103	0	0	0.0413927	0	0	0	0	0	0	0	0	0	0.0791812	0.0413927	0.113943	0.0791812	0.0413927	0.113943	0.0791812	0.0791812	0.0413927	0	0.0413927	0.113943	0.0791812	0.0791812	0.0413927	0.113943	0.113943	0.518514	0.973128	0.146128	0.380211
	AAEL018207			0	0.113943	0.0791812	0.146128	0.113943	0.255273	0.414973	0.30103	0.380211	0.113943	0	0.0791812	0.0413927	0.0413927	0.0413927	0.0413927	0.0413927	0	0.0413927	0.763428	1.51587	1.734	2.02243	2.18041	2.21932	2.27091	2.43024	2.40926	2.31555	2.15685	1.82543	1.17609	1.32838	0.431364	0.462398	0.462398	0.278754	1.64933	2.09272	1.9987	2.52061	1.98588
	AAEL018265			0	0.20412	0.361728	0.39794	0.477121	0.278754	0.255273	0.322219	0.255273	0.0413927	0.20412	0.20412	0.361728	0.0791812	0.0791812	0.0791812	0.0791812	0.0413927	0	0.0791812	0.176091	0.0791812	0.0413927	0	0	0.0413927	0.0413927	1.02119	1.11394	1.27416	1.1038	0.70757	0.491362	0.0791812	0.0791812	0.0791812	0.0791812	0.672098	0.361728	1.07918	1.16732	0.995635
	AAEL019448			0	0.0791812	0	0	0	0	0	0	0	0	0	0	0	0	0	0.0413927	0.0413927	0	0	0	0	0	0	0	0	0	0	0	0	0	0.0413927	0	0.0413927	0.0413927	0	0	0	0	0	0	0	0
	AAEL019633			0	0.176091	0.380211	0.531479	0.30103	0.255273	0.568202	0.322219	0.361728	0.0413927	0	0	0	0.0413927	0	0	0	0	0	0.0413927	0.0413927	0.0413927	0.113943	0	0	0	0.113943	0.113943	0.0791812	0	0	0	0	0	0	0	0.0413927	0.20412	0.60206	0.812913	0.799341	0.716003
	AAEL021200			0.0413927	0.380211	0.113943	0.20412	0.278754	0.230449	0.255273	0.255273	0.30103	0.0413927	0.30103	0.146128	0.113943	0.0413927	0.113943	0.20412	0.146128	0.176091	0.20412	0.230449	0.70757	0.568202	0.477121	0.579784	0.431364	0.579784	0.612784	1.0607	1.04139	1.12385	1.15534	0.826075	0.770852	0.70757	0.531479	0.568202	0.892095	0.763428	0.70757	0.763428	1.11059	0.973128
	AAEL022136			0.770852	0.880814	0.748188	0.934498	0.690196	0.924279	1.29667	1.29447	1	0.447158	1.35603	0.70757	0.50515	0.556303	0.869232	0.857332	0.176091	0.39794	0.278754	0.146128	0.146128	0.20412	0.361728	0.431364	0.556303	0.579784	0.591065	0.778151	0.819544	0.90309	1.19033	1.10037	1.19312	1.28556	1.19033	1.06446	1.36173	0.897627	0.908485	1.16732	1.09342	1.03743
	AAEL022823			2.80065	0	0	0	0	0	0	0	0	0	0	0	0	0	0	0	0	0	0	0	0	0	0.0413927	0	0	0	0	0	0	0	0	0	0	0	0	0	0	0	0	0	0.230449	0
	AAEL023353			0.30103	0.929419	1.25285	1.67302	0.778151	0.770852	1.25527	0.929419	1.12385	0.39794	0.342423	0.230449	0.113943	0.146128	0.176091	0.278754	0.278754	0.20412	0.113943	0.176091	0.0791812	0.0413927	0.0413927	0	0	0.0791812	0.0791812	0.113943	0.146128	0.20412	0.230449	0.462398	0.39794	0.491362	0.414973	0.39794	0.0413927	0.30103	1.11394	1.1271	1.01703	0.322219
	AAEL023473			0	0.0413927	0	0	0	0	0	0	0	0	0.0413927	0	0	0	0	0	0	0	0	0	0	0	0	0	0	0	0	0	0	0	0	0	0	0.0413927	0	0.0413927	0	0	0	0	0	0
	AAEL025598			3.89277	0.851258	0.39794	0	0.0413927	0.0413927	0.0413927	0.0413927	0.0791812	0	0	0	0	0	0	0	0	0	0	0	0	0	0	0	0	0	0	0	0.0413927	0	0	0	0.0791812	0	0	0	0	0	0	0	1.17026	0
	AAEL025802			0	0	0.0791812	0.0413927	0	0	0.0413927	0.0413927	0.0413927	0.0413927	0	0	0	0	0	0	0	0	0	0	0	0	0	0	0	0	0	0	0	0	0	0	0	0	0	0	0.0413927	0	0	0	0	0
	AAEL026955			0.812913	1.01703	2.94547	2.79337	2.81171	2.56937	2.32118	2.7026	2.73656	1.02531	0.724276	1	0.812913	0.50515	0.60206	0.863323	0.0413927	0	0	0	0.0413927	0.0413927	0	0	0	0	0	0.0413927	0	0	0	0	0.0791812	0.0413927	0.0791812	0.0413927	0.491362	0.518514	0.944483	1.90309	1.37658	1.76268
	AAEL027215			0	0.0413927	0.278754	0.60206	0.0791812	0.0413927	0.39794	0	0.230449	0.0791812	0	0	0	0	0	0	0	0	0	0.0413927	0.518514	0.361728	0.176091	0.30103	0.176091	0.230449	0.146128	0.146128	0.176091	0.447158	0.447158	0.662758	0.591065	0.732394	0.80618	0.880814	0.255273	0.80618	0.963788	0.78533	0.50515	0.0413927
	AAEL027443			0	0.431364	0.431364	0.20412	0.431364	0.380211	0.50515	0.380211	0.556303	0.146128	0	0	0	0	0	0.0413927	0	0.0413927	0	0	0	0	0	0	0	0.0413927	0	0	0	0.146128	0.113943	0.0791812	0.0791812	0.20412	0.176091	0.20412	0.176091	0.0791812	0.146128	0.361728	0.414973	0.255273

## Sheet: VirusImmune expression
		Colpitts 2011																		Xi2008_dsRNA				Zou 2009 fat body 24hpb		Sim 2012		Bonizonni 2012								Etebari 2017 ZIKV						Angelo-Rodriguez 2017
		YFV						DENV						WNV														4dpi				14dpi
		Day1		Day2		Day7		Day1		Day2		Day7		Day1		Day2		Day7		dsRNA target		DENV 10d		REL1 (Toll)	Rel2 (Imd)	14 dpi DENV		Carcass		Midgut		Carcass		Midgut		Day2		Day7		Day14
		FC	P	FC	P	FC	P	FC	P	FC	P	FC	P	FC	P	FC	P	FC	P	Caspar (Imd)	Cactus (Toll)	IC	IM	Log2 FC	Log2 FC	FC Carcass	FC Sg	log2FC	p_value	log2FC	p_value	log2FC	p_value	log2FC	p_value	Log2 FC	FDR p-value	Log2 FC	FDR p-value	Log2 FC	FDR p-value	ZIKV	DENV
	AAEL000283	-1.56462	0.304088	1.03819	0.925154	-1.28331	0.561253	-2.23181	0.0166028	-2.10039	0.0259633	-1.78117	0.0791664	-1.94313	0.0447902	1.71739	0.0991685	-1.74674	0.0894026
	AAEL000533	-1.26374	0.305635	-1.90713	0.00774836	-1.18132	0.461113	-2.1498	0.000152129	-5.83459	1.2e-11	-3.82152	9.48e-09	-1.90992	0.00101113	-2.09771	0.000227027	-4.78138	2.55e-10																			2.04	5.52e-05	1.99	2.43e-06
	AAEL000535	2.34124	0.00532612	1.40272	0.179069	-1.27431	0.358638	1.28336	0.34163	1.52565	0.111461	1.14997	0.592675	1.32114	0.289186	1.47855	0.139627	-1.10631	0.698636
	AAEL000543	-1.96237	1.7e-05	-1.15517	0.154695	-1.73063	0.000126716	-3.18833	6.6e-08	-3.76345	3.63e-09	-2.0899	0.000123243	-1.7371	0.00268805	-1.43492	0.0420398	-1.99839	0.000266662																							-1.91	ns
	AAEL000556	-2.32947	8.38e-05	-1.41167	0.029299	-1.64958	0.00548205	-4.77577	4.29e-11	-12.1383	6.58e-17	-4.13258	4.83e-10	-3.42118	1.3e-08	-3.04097	1.08e-07	-3.19534	4.42e-08							1.42
	AAEL000563	1.50792	0.334882	2.05089	0.0838383	1.02172	0.958979	-2.82675	0.000327649	-3.08012	0.000124675	-3.3707	4.43e-05	1.02272	0.932065	1.38132	0.22497	-1.23799	0.419894																			4.02	8.33e-08	1.97	0.04
	AAEL001914	-1.30568	0.00754078	-1.5826	6.05e-05	-1.11729	0.211726	-1.1377	0.16637	-1.07066	0.459571	-1.06923	0.468344	-1.09129	0.345188	-1.15498	0.123387	1.03211	0.731271
	AAEL002524	-1.36264	0.0134335	-2.32479	1.43e-06	-2.01964	2.02e-05	-3.42485	4.2e-10	-3.41035	4.57e-10	-1.48983	0.0093674	-2.25717	2.33e-06	-2.0182	2.48e-05	-1.43954	0.0167436
	AAEL003119	-1.04761	0.320827	-1.11744	0.0205753	-1.0208	0.656178	-1.14876	0.118571	-1.05413	0.547111	1.06561	0.468484	-1.12274	0.19031	-1.1761	0.0696035	1.08196	0.369813			0.85
	AAEL004679	1.63433	0.259008	2.25124	0.0574042	1.19186	0.680099	1.02357	0.960749	1.86849	0.191974	1.13356	0.791245	-1.58799	0.331818	1.57258	0.341979	2.59562	0.0499141
	AAEL005482	-1.76798	1.82e-07	-1.33672	0.000113078	-1.67621	5.6e-07	-4.42882	3.85e-14	-8.51209	5.32e-19	-2.15782	3.74e-07	-2.49714	1.05e-08	-2.92061	2.63e-10	-1.43654	0.00599181							1.24												2.55	6.33e-11			ns	2.9
	AAEL005547	1.09802	0.129056	-1.08968	0.135449	-1.01614	0.785944	-1.06645	0.274692	-1.0552	0.360466	1.02646	0.655212	1.08502	0.168049	-1.09034	0.144646	-1.00676	0.908143
	AAEL005641	-1.3123	0.0449263	-2.62442	1.27e-06	-3.30718	2.38e-07	-2.6788	2.13e-05	-3.85256	8.46e-08	-2.40933	0.000104047	-2.72475	1.65e-05	-2.2558	0.000273188	-2.20949	0.000368685					0.84	2.02			-2.56264	0	-1.52611	5.76e-09					-1.74	0.00938	2.33	0.02
	AAEL006456	3.35395	0.0314006	3.00905	0.0354343	2.02123	0.184252	1.02735	0.960666	1.54131	0.431032	1.07988	0.888297	1.07944	0.888882	-1.04448	0.936589	1.70511	0.332511
	AAEL006825	-1.88479	3.66e-06	-1.79975	4.03e-06	-2.7117	2.02e-08	-1.90773	3.94e-07	-1.28427	0.0219121	-1.2774	0.0246977	-1.58457	9.03e-05	-1.67367	1.85e-05	-1.37068	0.00463754
	AAEL006958	-1.0041	0.945161	1.02876	0.609654	-1.08847	0.167056	-1.06615	0.300818	-1.03599	0.565888	1.00231	0.970077	-1.01006	0.870669	1.12169	0.067925	1.03341	0.593504
	AAEL008069	-6.45179	6.86e-10	-3.15076	1.08e-07	-1.39658	0.0138278	-5.54415	2.05e-07	-5.2002	4.28e-07	-3.28545	8.13e-05	-4.34566	3.37e-06	-2.13526	0.00750222	-1.00534	0.984246																			1.04	0.00154
	AAEL008299	-2.00806	0.0782788	-1.00805	0.981607	-1.2847	0.504286	-1.98674	0.0380378	-1.33232	0.374036	-1.56768	0.166985	-1.17829	0.609909	1.0287	0.929761	-1.56642	0.167724
	AAEL008681	3.52617	1.38e-05	1.31942	0.136827	1.2647	0.231085	2.26382	0.00253068	1.83727	0.0208547	2.8908	0.000159012	1.4445	0.152647	1.14718	0.588745	1.5308	0.0993411
	AAEL008929	-9.37241	1.09e-05	-3.19997	0.00207826	-2.12447	0.0371007	-5.16772	7.94e-06	-4.02601	8.79e-05	-4.28933	4.8e-05	-3.8717	0.000127211	-1.90429	0.048471	-3.0126	0.00126903																	-1.85	0.04
	AAEL009209	1.54342	0.29768	1.93955	0.100113	1.00936	0.981781	-1.60039	0.166042	1.86889	0.0682269	1.18109	0.619875	-1.43138	0.288136	1.28816	0.451472	-1.55988	0.189733
	AAEL009338	1.01924	0.944249	-1.56231	0.0977	1.08491	0.765285	-1.0896	0.817115	-1.7625	0.13264	-1.17669	0.661335	-1.85391	0.102424	-1.92531	0.083769	-1.14259	0.719557
	AAEL010992	-2.71942	4.24e-06	-1.38338	0.0213829	-1.36349	0.0360566	-1.42163	0.0401788	1.15602	0.386145	1.43819	0.0343926	-1.63016	0.00545494	-1.26878	0.15836	-1.05863	0.732273
	AAEL011070	-2.01712	5.05e-08	-2.14607	8.22e-09	-1.40464	0.000121897	-3.92378	1.08e-17	-3.32971	5.7e-16	-1.50501	3.76e-05	-2.83368	4.11e-14	-2.54944	8.53e-13	-1.77199	1.19e-07
	AAEL011078	-3.46319	3.86e-06	-1.44133	0.0324686	-1.19367	0.297877	-12.1909	4.84e-11	-7.16718	1.41e-08	-3.64901	2.89e-05	-5.4815	2.85e-07	-2.01634	0.0136743	-2.25865	0.00472172
	AAEL011079	2.60413	0.014039	-1.03171	0.922747	1.95223	0.0690319	-1.60703	0.320229	-1.015	0.97494	1.73818	0.247875	1.66453	0.286189	-1.06762	0.890213	1.28001	0.603148
	AAEL011402	-1.12163	0.458408	1.13974	0.368791	-1.07878	0.622101	-1.02515	0.906065	1.23246	0.323954	-1.81867	0.00697628	1.11628	0.601901	-1.0016	0.993957	-1.23014	0.32827
	AAEL011404	-3.13342	0.042495	-1.8662	0.211782	-1.78438	0.27479	-1.65477	0.145483	-1.15659	0.669936	1.03747	0.914065	-1.52587	0.219965	-1.0214	0.950463	-1.73191	0.113418					0.89	1.12
	AAEL011407	-2.77849	0.000713255	-1.62282	0.043964	-2.05623	0.00834259	-1.31014	0.286259	1.00307	0.990271	1.36699	0.218418	-1.5968	0.0688826	-1.35541	0.230941	-1.23944	0.395408					1.14
	AAEL011408	-2.08942	1.19e-07	-1.32317	0.00102231	-1.76479	2.28e-06	-3.31186	5.38e-13	-6.74172	3.94e-19	-1.97343	3.66e-07	-1.54569	0.000322185	-1.61413	0.000100177	-1.66143	4.53e-05					-0.94
	AAEL011446	1.43814	0.00379632	1.63671	0.000204896	-1.10473	0.352587	-2.61896	1.26e-09	-2.76622	3.35e-10	-1.62533	0.000234783	-1.09768	0.438237	-1.40213	0.00732029	-1.64068	0.000186033																			1.27	0.00974
	AAEL011453	2.4913	0.000732319	1.79751	0.00995868	-1.42237	0.114043	-3.06932	3.09e-06	-3.2783	1.14e-06	-7.36353	1.01e-11	1.03775	0.856417	-1.28492	0.22555	-3.47222	4.77e-07					1.29	0.93													2.3	8.7e-05
	AAEL011455	-1.25154	0.22663	1.86762	0.00230409	-1.57855	0.0227589	-2.28478	8.48e-06	-3.99284	2.29e-10	-3.92178	3.16e-10	-1.11372	0.50329	1.04162	0.799425	-1.86117	0.000403662	0.22	2.47	1.1	0.13	1.04	0.81							1.01301	6.31e-06					2.5	3.85e-07	1.54	0.03
	AAEL011607	-1.34929	0.0818868	-1.465	0.0233252	-2.2003	0.000259153	-2.01656	0.0474959	-5.64569	1.24e-05	-4.67534	6.6e-05	-1.56101	0.200889	-1.80011	0.0940535	-3.07967	0.00224212	0.9	1.65	0.08	-0.13	0.92	2.24
	AAEL011609	1.5597	0.266117	-2.00215	0.0743618	1.65473	0.210703	1.70114	0.311816	1.03917	0.941269	2.25032	0.126094	1.28773	0.628327	-1.61286	0.362184	1.64234	0.344501							1.12
	AAEL011610	-1.81454	4.93e-05	1.07103	0.477721	-1.64593	0.000258715	-1.75663	0.00171641	-2.15676	4.73e-05	-1.54697	0.0126719	-1.31732	0.106123	-1.31931	0.104285	-2.36999	8.41e-06						1.1	1.09		-1.58619	1.17e-07
	AAEL011612	-6.52962	2.27e-05	-3.05146	0.00129977	-2.9229	0.00282864	-6.8448	5.86e-05	-7.24664	3.9e-05	-3.8608	0.00289403	-5.82461	0.000183236	-3.95007	0.00250059	-2.89304	0.0165598
	AAEL011619	-2.42217	0.000178755	-1.7751	0.00330459	-4.11816	1.53e-06	-4.9867	4.43e-08	-4.86782	6.06e-08	-2.00483	0.00503955	-2.62794	0.000194209	-1.95257	0.00676078	-3.10489	2.26e-05	0.28	1.13	0.99	0.09		1.35													3.56	1.12e-05
	AAEL011621	1.70202	0.0625078	1.76554	0.0367081	-1.27642	0.366871	1.1112	0.560457	-1.49079	0.0324116	-2.00207	0.000441451	-1.0757	0.68665	-1.03188	0.862143	-2.28563	4.96e-05
	AAEL011622	-2.0913	6.11e-06	-1.12132	0.248117	-1.6341	0.000316318	-3.97559	8.75e-19	-4.36244	1.07e-19	-2.63171	4.66e-14	-1.83924	7.18e-09	-1.82316	9.91e-09	-2.79531	7.95e-15						0.82	0.84												1.69	0.000175
	AAEL012353	-1.77055	0.000211543	-2.58112	5.93e-07	-2.74556	6.19e-07	-3.97578	1.33e-08	-3.31585	2.44e-07	-1.51346	0.0349388	-2.11971	0.000325488	-2.25098	0.000127671	-1.82971	0.00290177					0.9	2
	AAEL013754	-1.21268	0.0263307	-1.11969	0.140388	-2.20213	1.34e-07	-1.30486	0.0105448	1.01374	0.890746	1.21015	0.0609868	-1.32217	0.00753043	-1.21868	0.0524811	-1.25801	0.025678
	AAEL013853	-14.9192	8.38e-06	-3.81082	0.0024593	1.23602	0.588598	-11.6095	1.25e-10	-6.97573	2.78e-08	-1.54477	0.122966	-9.26776	1.3e-09	-3.00731	0.000302276	-1.84934	0.0318495
	AAEL014356	1.87592	0.00243592	1.62507	0.00856479	1.84945	0.00286374	2.46646	2.87e-06	2.03654	0.00010277	1.87369	0.000461994	2.35335	6.95e-06	1.36534	0.0640137	1.23709	0.199996
	AAEL014357	-1.0717	0.599634	-1.20355	0.148084	-1.21411	0.155841	-1.02369	0.82266	-1.04018	0.706309	1.03473	0.743927	-1.18735	0.106435	-1.27344	0.0254777	-1.00348	0.973463
	AAEL014382	-1.38992	0.00396183	-1.44563	0.0010759	-1.98069	6.43e-06	-3.28586	5.99e-08	-5.44255	1.44e-11	-3.34044	4.5e-08	-1.84204	0.00128521	-1.78391	0.0021319	-3.03482	2.39e-07	0.89	1.76	0.29	0.02	0.9	2.51											-2.25	0.03	2.29	0.03			ns	2.72
	AAEL014384	2.29609	0.0522723	2.1622	0.0539726	2.31211	0.0505959	1.21877	0.747659	1.96409	0.27598	1.75451	0.363034	1.51257	0.502024	-1.29886	0.670834	1.02265	0.970926
	AAEL014385	-1.85588	0.000112068	1.04594	0.679176	-1.25693	0.0652503	-2.91623	7.88e-08	-1.92458	0.000221442	-1.02078	0.898096	-2.40912	3.11e-06	-1.49658	0.0159946	-1.29043	0.118604						1.33
	AAEL014390	-2.80189	5.8e-07	-2.03017	1.62e-05	-3.11558	1.88e-07	-4.46093	6.6e-14	-4.4067	8.36e-14	-1.3577	0.0212677	-2.99978	2.56e-10	-1.96457	5.66e-06	-3.04142	1.88e-10	0.19	0.94	0.99	0.16		1.91
	AAEL017265																									0.93																-2.05	ns
																				Xi2008_dsRNA				Zou 2009 fat body 24hpb		Sim 2012		Bonizonni 2012				Etebari 2017
		YFV						DENV						WNV						dsRNA target		DENV 10d		REL1 (Toll)	Rel2 (Imd)	14 dpi DENV		4dpi car	4dpi midgut	14car	14mid	D2	D7	D14
		Day1		Day2		Day7		Day1		Day2		Day7		Day1		Day2		Day7		Caspar (Imd)	Cactus (Toll)	IC	IM	Log2 FC	Log2 FC	FC Carcass	FC Sg	log2FC	log2FC	log2FC	log2FC	Log2 FC	Log2 FC	Log2 FC	ZIKV	DENV
	AAEL000283	ns		ns		ns		ns		ns		ns		ns		ns		ns
	AAEL000533	ns		ns		ns		ns		-5.83459		-3.82152		ns		ns		-4.78138															2.04	1.99
	AAEL000535	ns		ns		ns		ns		ns		ns		ns		ns		ns
	AAEL000543	ns		ns		ns		-3.18833		-3.76345		ns		ns		ns		ns																	-1.91	ns
	AAEL000556	ns		ns		ns		-4.77577		-12.1383		-4.13258		-3.42118		-3.04097		-3.19534								1.42
	AAEL000563	ns		ns		ns		ns		ns		ns		ns		ns		ns															4.02	1.97
	AAEL001914	ns		ns		ns		ns		ns		ns		ns		ns		ns
	AAEL002524	ns		-2.32479		ns		-3.42485		-3.41035		ns		-2.25717		ns		ns
	AAEL003119	ns		ns		ns		ns		ns		ns		ns		ns		ns				0.85
	AAEL004679	ns		ns		ns		ns		ns		ns		ns		ns		ns
	AAEL005482	-1.76798		ns		-1.67621		-4.42882		-8.51209		-2.15782		-2.49714		-2.92061		ns								1.24							2.55		ns	2.9
	AAEL005547	ns		ns		ns		ns		ns		ns		ns		ns		ns
	AAEL005641	ns		-2.62442		-3.30718		ns		-3.85256		ns		ns		ns		ns						0.84	2.02			-2.56264	-1.52611			-1.74	2.33
	AAEL006456	ns		ns		ns		ns		ns		ns		ns		ns		ns
	AAEL006825	-1.88479		-1.79975		-2.7117		-1.90773		ns		ns		ns		ns		ns
	AAEL006958	ns		ns		ns		ns		ns		ns		ns		ns		ns
	AAEL008069	-6.45179		-3.15076		ns		-5.54415		-5.2002		ns		-4.34566		ns		ns															1.04
	AAEL008299	ns		ns		ns		ns		ns		ns		ns		ns		ns
	AAEL008681	ns		ns		ns		ns		ns		ns		ns		ns		ns
	AAEL008929	ns		ns		ns		-5.16772		ns		ns		ns		ns		ns														-1.85
	AAEL009209	ns		ns		ns		ns		ns		ns		ns		ns		ns
	AAEL009338	ns		ns		ns		ns		ns		ns		ns		ns		ns
	AAEL010992	-2.71942		ns		ns		ns		ns		ns		ns		ns		ns
	AAEL011070	-2.01712		-2.14607		ns		-3.92378		-3.32971		ns		-2.83368		-2.54944		-1.77199
	AAEL011078	-3.46319		ns		ns		-12.1909		-7.16718		ns		-5.4815		ns		ns
	AAEL011079	ns		ns		ns		ns		ns		ns		ns		ns		ns
	AAEL011402	ns		ns		ns		ns		ns		ns		ns		ns		ns
	AAEL011404	ns		ns		ns		ns		ns		ns		ns		ns		ns						0.89	1.12
	AAEL011407	ns		ns		ns		ns		ns		ns		ns		ns		ns						1.14
	AAEL011408	-2.08942		ns		-1.76479		-3.31186		-6.74172		-1.97343		ns		ns		ns						-0.94
	AAEL011446	ns		ns		ns		-2.61896		-2.76622		ns		ns		ns		ns															1.27
	AAEL011453	ns		ns		ns		-3.06932		-3.2783		-7.36353		ns		ns		-3.47222						1.29	0.93								2.3
	AAEL011455	ns		ns		ns		-2.28478		-3.99284		-3.92178		ns		ns		ns		0.22	2.47	1.1	0.13	1.04	0.81					1.01301			2.5	1.54
	AAEL011607	ns		ns		ns		ns		ns		ns		ns		ns		ns		0.9	1.65	0.08	-0.13	0.92	2.24
	AAEL011609	ns		ns		ns		ns		ns		ns		ns		ns		ns								1.12
	AAEL011610	ns		ns		ns		ns		ns		ns		ns		ns		-2.36999							1.1	1.09		-1.58619
	AAEL011612	ns		ns		ns		ns		ns		ns		ns		ns		ns
	AAEL011619	ns		ns		-4.11816		-4.9867		-4.86782		ns		ns		ns		ns		0.28	1.13	0.99	0.09		1.35								3.56
	AAEL011621	ns		ns		ns		ns		ns		ns		ns		ns		ns
	AAEL011622	-2.0913		ns		ns		-3.97559		-4.36244		-2.63171		-1.83924		-1.82316		-2.79531							0.82	0.84							1.69
	AAEL012353	ns		-2.58112		-2.74556		-3.97578		-3.31585		ns		ns		ns		ns						0.9	2
	AAEL013754	ns		ns		-2.20213		ns		ns		ns		ns		ns		ns
	AAEL013853	-14.9192		ns		ns		-11.6095		-6.97573		ns		-9.26776		ns		ns
	AAEL014356	ns		ns		ns		2.46646		ns		ns		2.35335		ns		ns
	AAEL014357	ns		ns		ns		ns		ns		ns		ns		ns		ns
	AAEL014382	ns		ns		-1.98069		-3.28586		-5.44255		-3.34044		ns		ns		-3.03482		0.89	1.76	0.29	0.02	0.9	2.51							-2.25	2.29		ns	2.72
	AAEL014384	ns		ns		ns		ns		ns		ns		ns		ns		ns
	AAEL014385	ns		ns		ns		-2.91623		ns		ns		-2.40912		ns		ns							1.33
	AAEL014390	-2.80189		ns		-3.11558		-4.46093		-4.4067		ns		-2.99978		-1.96457		-3.04142		0.19	0.94	0.99	0.16		1.91
	AAEL017265	0		0		0		0		0		0		0		0		0								0.93									-2.05	ns
		Colpitts_20011_YFV_Day1	Colpitts_2011_YFV_Day2	Colpitts_2011_YFV_Day7	Colpitts_2011_DENV_Day1	Colpitts_2011_DENV_Day2	Colpitts_2011_DENV_Day7	Colpitts_2011_WNV_Day1	Colpitts_2011_WNV_Day2	Colpitts_2011_WNV_Day7	Xi_2008_DENV_IC_D10	Xi_2008_DENV_IM_D10	Sim_2012_Carcass_DENV_D14	Sim_2012_Sg_DENV_D14	Bonizonni_2012_DENV_carcass_D4	Bonizonni_2012_DENV_mg_D4	Bonizonni_2012_DENV_carcass_D14	Bonizonni_2012_DENV_mg_D14	Etebari_2017_ZIKV_D2	Etebari_2017_ZIKV_D7	Etebari_2017_ZIKV_D14	Anglero-Rodriguez_2017_ZIKV_D7	Anglero-Rodgriguez_2017_DENV	Xi_2008_Caspar_dsRNA_(Imd)	Xi_2008_Cactus_dsRNA_(Toll)	Zou_2009_Rel1_(Toll)	Zou_2009_Rel2_(Imd)	Souza-Neto_2009_PIAS_dsRNA_(JakStat)
AAEL000283	AAEL000283	0	0	0	0	0	0	0	0	0	0	0	0	0	0	0	0	0	0	0	0	0	0	0	0	0	0	0
AAEL000533	AAEL000533	0	0	0	0	-5.83459	-3.82152	0	0	-4.78138	0	0	0	0	0	0	0	0	0	2.04	1.99	0	0	0	0	0	0	0
AAEL000535	AAEL000535	0	0	0	0	0	0	0	0	0	0	0	0	0	0	0	0	0	0	0	0	0	0	0	0	0	0	0
AAEL000543	AAEL000543	0	0	0	-3.18833	-3.76345	0	0	0	0	0	0	0	0	0	0	0	0	0	0	0	-1.91	0	0	0	0	0	0
AAEL000556	AAEL000556	0	0	0	-4.77577	-12.1383	-4.13258	-3.42118	-3.04097	-3.19534	0	0	1.42	0	0	0	0	0	0	0	0	0	0	0	0	0	0	0
AAEL000563	AAEL000563	0	0	0	0	0	0	0	0	0	0	0	0	0	0	0	0	0	0	4.02	1.97	0	0	0	0	0	0	0
AAEL001914	AAEL001914	0	0	0	0	0	0	0	0	0	0	0	0	0	0	0	0	0	0	0	0	0	0	0	0	0	0	0
AAEL002524	AAEL002524	0	-2.32479	0	-3.42485	-3.41035	0	-2.25717	0	0	0	0	0	0	0	0	0	0	0	0	0	0	0	0	0	0	0	0
AAEL004679	AAEL004679	0	0	0	0	0	0	0	0	0	0	0	0	0	0	0	0	0	0	0	0	0	0	0	0	0	0	0
AAEL005482	AAEL005482	-1.76798	0	-1.67621	-4.42882	-8.51209	-2.15782	-2.49714	-2.92061	0	0	0	1.24	0	0	0	0	0	0	2.55	0	0	2.9	0	0	0	0	0
AAEL005641	AAEL005641	0	-2.62442	-3.30718	0	-3.85256	0	0	0	0	0	0	0	0	-2.56264	-1.52611	0	0	-1.74	2.33	0	0	0	0	0	0.84	2.02	0
AAEL006825	AAEL006825	-1.88479	-1.79975	-2.7117	-1.90773	0	0	0	0	0	0	0	0	0	0	0	0	0	0	0	0	0	0	0	0	0	0	0
AAEL006958	AAEL006958	0	0	0	0	0	0	0	0	0	0	0	0	0	0	0	0	0	0	0	0	0	0	0	0	0	0	0
AAEL008069	AAEL008069	-6.45179	-3.15076	0	-5.54415	-5.2002	0	-4.34566	0	0	0	0	0	0	0	0	0	0	0	1.04	0	0	0	0	0	0	0	0
AAEL008299	AAEL008299	0	0	0	0	0	0	0	0	0	0	0	0	0	0	0	0	0	0	0	0	0	0	0	0	0	0	0
AAEL008681	AAEL008681	0	0	0	0	0	0	0	0	0	0	0	0	0	0	0	0	0	0	0	0	0	0	0	0	0	0	0
AAEL008929	AAEL008929	0	0	0	-5.16772	0	0	0	0	0	0	0	0	0	0	0	0	0	-1.85	0	0	0	0	0	0	0	0	0
AAEL009209	AAEL009209	0	0	0	0	0	0	0	0	0	0	0	0	0	0	0	0	0	0	0	0	0	0	0	0	0	0	0
AAEL009338	AAEL009338	0	0	0	0	0	0	0	0	0	0	0	0	0	0	0	0	0	0	0	0	0	0	0	0	0	0	0
AAEL011070	AAEL011070	-2.01712	-2.14607	0	-3.92378	-3.32971	0	-2.83368	-2.54944	-1.77199	0	0	0	0	0	0	0	0	0	0	0	0	0	0	0	0	0	0
AAEL011078	AAEL011078	-3.46319	0	0	-12.1909	-7.16718	0	-5.4815	0	0	0	0	0	0	0	0	0	0	0	0	0	0	0	0	0	0	0	0
AAEL011079	AAEL011079	0	0	0	0	0	0	0	0	0	0	0	0	0	0	0	0	0	0	0	0	0	0	0	0	0	0	0
AAEL011404	AAEL011404	0	0	0	0	0	0	0	0	0	0	0	0	0	0	0	0	0	0	0	0	0	0	0	0	0.89	1.12	0
AAEL011407	AAEL011407	0	0	0	0	0	0	0	0	0	0	0	0	0	0	0	0	0	0	0	0	0	0	0	0	1.14	0	0
AAEL011408	AAEL011408	-2.08942	0	-1.76479	-3.31186	-6.74172	-1.97343	0	0	0	0	0	0	0	0	0	0	0	0	0	0	0	0	0	0	-0.94	0	0
AAEL011446	AAEL011446	0	0	0	-2.61896	-2.76622	0	0	0	0	0	0	0	0	0	0	0	0	0	1.27	0	0	0	0	0	0	0	0
AAEL011453	AAEL011453	0	0	0	-3.06932	-3.2783	-7.36353	0	0	-3.47222	0	0	0	0	0	0	0	0	0	2.3	0	0	0	0	0	1.29	0.93	0
AAEL011455	AAEL011455	0	0	0	-2.28478	-3.99284	-3.92178	0	0	0	1.1	0.13	0	0	0	0	1.01301	0	0	2.5	1.54	0	0	0.22	2.47	1.04	0.81	0
AAEL011609	AAEL011609	0	0	0	0	0	0	0	0	0	0	0	1.12	0	0	0	0	0	0	0	0	0	0	0	0	0	0	0
AAEL011612	AAEL011612	0	0	0	0	0	0	0	0	0	0	0	0	0	0	0	0	0	0	0	0	0	0	0	0	0	0	0
AAEL011619	AAEL011610	0	0	0	0	0	0	0	0	-2.36999	0	0	1.09	0	-1.58619	0	0	0	0	0	0	0	0	0	0	0	1.1	0
AAEL011619	AAEL011619	0	0	-4.11816	-4.9867	-4.86782	0	0	0	0	0.99	0.09	0	0	0	0	0	0	0	3.56	0	0	0	0.28	1.13	0	1.35	0
AAEL011619	AAEL014390	-2.80189	0	-3.11558	-4.46093	-4.4067	0	-2.99978	-1.96457	-3.04142	0.99	0.16	0	0	0	0	0	0	0	0	0	0	0	0.19	0.94	0	1.91	0
AAEL011621	AAEL011621	0	0	0	0	0	0	0	0	0	0	0	0	0	0	0	0	0	0	0	0	0	0	0	0	0	0	0
AAEL011622	AAEL011622	-2.0913	0	0	-3.97559	-4.36244	-2.63171	-1.83924	-1.82316	-2.79531	0	0	0.84	0	0	0	0	0	0	1.69	0	0	0	0	0	0	0.82	0
AAEL012353	AAEL012353	0	-2.58112	-2.74556	-3.97578	-3.31585	0	0	0	0	0	0	0	0	0	0	0	0	0	0	0	0	0	0	0	0.9	2	0
AAEL013853	AAEL013853	-14.9192	0	0	-11.6095	-6.97573	0	-9.26776	0	0	0	0	0	0	0	0	0	0	0	0	0	0	0	0	0	0	0	0
AAEL014357	AAEL014356	0	0	0	2.46646	0	0	2.35335	0	0	0	0	0	0	0	0	0	0	0	0	0	0	0	0	0	0	0	0
AAEL014357	AAEL014357	0	0	0	0	0	0	0	0	0	0	0	0	0	0	0	0	0	0	0	0	0	0	0	0	0	0	0
AAEL014382	AAEL011607	0	0	0	0	0	0	0	0	0	0.08	-0.13	0	0	0	0	0	0	0	0	0	0	0	0.9	1.65	0.92	2.24	0
AAEL014382	AAEL014382	0	0	-1.98069	-3.28586	-5.44255	-3.34044	0	0	-3.03482	0.29	0.02	0	0	0	0	0	0	-2.25	2.29	0	0	2.72	0.89	1.76	0.9	2.51	0
AAEL014384	AAEL014384	0	0	0	0	0	0	0	0	0	0	0	0	0	0	0	0	0	0	0	0	0	0	0	0	0	0	0
AAEL017265	AAEL017265	0	0	0	0	0	0	0	0	0	0	0	0.93	0	0	0	0	0	0	0	0	-2.05	0	0	0	0	0	0
AAEL018207	AAEL010992	-2.71942	0	0	0	0	0	0	0	0	0	0	0	0	0	0	0	0	0	0	0	0	0	0	0	0	0	0
AAEL018265	AAEL013754	0	0	-2.20213	0	0	0	0	0	0	0	0	0	0	0	0	0	0	0	0	0	0	0	0	0	0	0	0
AAEL019448	AAEL011402	0	0	0	0	0	0	0	0	0	0	0	0	0	0	0	0	0	0	0	0	0	0	0	0	0	0	0
AAEL019633	AAEL014385	0	0	0	-2.91623	0	0	-2.40912	0	0	0	0	0	0	0	0	0	0	0	0	0	0	0	0	0	0	1.33	0
AAEL022136	AAEL003119	0	0	0	0	0	0	0	0	0	0.85	0	0	0	0	0	0	0	0	0	0	0	0	0	0	0	0	0
AAEL022136	AAEL005547	0	0	0	0	0	0	0	0	0	0	0	0	0	0	0	0	0	0	0	0	0	0	0	0	0	0	0
AAEL022823	AAEL006456	0	0	0	0	0	0	0	0	0	0	0	0	0	0	0	0	0	0	0	0	0	0	0	0	0	0	0

## Sheet: ID list
Unique IDs (n=69)
AAEL014385
AAEL011610
AAEL014390
AAEL013754
AAEL005547
AAEL000283
AAEL000533
AAEL000535
AAEL000543
AAEL000556
AAEL000556
AAEL000563
AAEL001914
AAEL002524
AAEL003119
AAEL004679
AAEL005482
AAEL005641
AAEL006456
AAEL006825
AAEL006958
AAEL008069
AAEL008299
AAEL008681
AAEL008929
AAEL009209
AAEL009338
AAEL010992
AAEL011070
AAEL011078
AAEL011079
AAEL011402
AAEL011403
AAEL011404
AAEL011407
AAEL011407
AAEL011408
AAEL011446
AAEL011453
AAEL011455
AAEL011607
AAEL011609
AAEL011612
AAEL011616
AAEL011619
AAEL011621
AAEL011622
AAEL012353
AAEL013748
AAEL013853
AAEL014356
AAEL014357
AAEL014382
AAEL014384
AAEL017265
AAEL018207
AAEL018265
AAEL019633
AAEL021200
AAEL022136
AAEL022823
AAEL023353
AAEL023473
AAEL019448
AAEL025598
AAEL025802
AAEL026955
AAEL027215
AAEL027443
AAEL017484
CTL1
CTLMA
CTLGA
CTLSE
